# Supplementary material for: trans-Tetra­kis[N-(adamantan-1-yl)pyridine-4-carboxamide]­dichlorido­manganese(II)–N-(adamantan-1-yl)pyridine-4-carboxamide (1/2)
Source: Acta Crystallogr Sect E Struct Rep Online. 2012 Mar 14;68(Pt 4):m408. doi: 10.1107/S1600536812010124 (PMC3343817; doi:10.1107/S1600536812010124)
Supplement: Supplementary file 1 [file e-68-0m408-sup1.cif]

##############################################################################
#                                                                            #
# This CIF contains the data in a paper accepted for publication in          #
# Acta Crystallographica Section E. It conforms to the requirements of       #
# Notes for Authors for Acta Crystallographica Section E, and has been       #
# peer reviewed under the auspices of the IUCr Commission on Journals.       #
#                                                                            #
# Full details of the Crystallographic Information File format               #
# are given in the paper "The Crystallographic Information File (CIF):       #
# a New Standard Archive File for Crystallography" by S. R. Hall, F. H.      #
# Allen and I. D. Brown [Acta Cryst. (1991), A47, 655-685].                  #
#                                                                            #
# The current version of the core CIF dictionary is obtainable from          #
# ftp://ftp.iucr.org/pub/cif_core.dic.                                       #
#                                                                            #
# Software is freely available for graphical display of the structure(s)     #
# in this CIF. For information consult the CIF software page                 #
# http://www.iucr.org/resources/cif/software.                                #
#                                                                            #
# This file may be used for bona fide research purposes within the           #
# scientific community so long as proper attribution is given to the journal # 
# article from which it was obtained.                                        #
#                                                                            #
##############################################################################
data_I
_audit_creation_method     SHELXL-97
_chemical_name_systematic
;
<i>trans</i>-Tetrakis[<i>N</i>-(adamantan-1-yl)pyridine-4-
carboxamide]dichloridomanganese(II)--<i>N</i>-(adamantan-1-yl)pyridine-
4-carboxamide (1/2)
;
_chemical_name_common     ?
_chemical_formula_moiety     'C64 H80 Cl2 Mn N8 O4, 2(C16 H20 N2 O)'
_chemical_formula_sum     'C96 H120 Cl2 Mn N12 O6'
_chemical_formula_iupac     '[Mn Cl2 (C16 H20 N2 O)4], 2C16 H20 N2 O'
_chemical_formula_weight     1663.88
_chemical_melting_point     ?
_symmetry_cell_setting     triclinic
_symmetry_space_group_name_H-M     'P -1'
_symmetry_space_group_name_Hall     '-P 1'
loop_
    _symmetry_equiv_pos_as_xyz
    'x, y, z'
    '-x, -y, -z'
_cell_length_a     11.189(4)
_cell_length_b     11.571(4)
_cell_length_c     16.921(6)
_cell_angle_alpha     86.122(9)
_cell_angle_beta     83.605(9)
_cell_angle_gamma     84.094(10)
_cell_volume     2162.0(13)
_cell_formula_units_Z     1
_cell_measurement_reflns_used     9701
_cell_measurement_theta_min     3.20
_cell_measurement_theta_max     27.49
_cell_measurement_temperature     298(2)
_exptl_crystal_description     'block'
_exptl_crystal_colour     'colorless'
_exptl_crystal_size_max     0.30
_exptl_crystal_size_mid     0.25
_exptl_crystal_size_min     0.15
_exptl_crystal_density_diffrn     1.278
_exptl_crystal_density_meas     ?
_exptl_crystal_density_method     'not measured'
_exptl_crystal_F_000     887
_exptl_absorpt_coefficient_mu     0.277
_exptl_absorpt_correction_type     multi-scan
_exptl_absorpt_process_details     '(CrystalClear; Rigaku, 2005)'
_exptl_absorpt_correction_T_min     0.90
_exptl_absorpt_correction_T_max     1.00
_exptl_special_details
;
;
_diffrn_ambient_temperature     298(2)
_diffrn_radiation_type     MoK\a
_diffrn_radiation_wavelength     0.71073
_diffrn_radiation_source     'fine-focus sealed tube'
_diffrn_radiation_monochromator     graphite
_diffrn_measurement_device_type     'Rigaku Mercury2'
_diffrn_measurement_method     'CCD profile fitting'
_diffrn_detector_area_resol_mean     13.6612
_diffrn_reflns_number     18634
_diffrn_reflns_av_R_equivalents     0.0563
_diffrn_reflns_av_sigmaI/netI     0.1076
_diffrn_reflns_theta_min     3.20
_diffrn_reflns_theta_max     27.49
_diffrn_reflns_theta_full     27.49
_diffrn_measured_fraction_theta_max     0.979
_diffrn_measured_fraction_theta_full     0.979
_diffrn_reflns_limit_h_min     -13
_diffrn_reflns_limit_h_max     14
_diffrn_reflns_limit_k_min     -14
_diffrn_reflns_limit_k_max     14
_diffrn_reflns_limit_l_min     -21
_diffrn_reflns_limit_l_max     21
_diffrn_standards_number     ?
_diffrn_standards_interval_count     ?
_diffrn_standards_interval_time     ?
_diffrn_standards_decay_%     ?
_refine_special_details
;
 Refinement of F^2^ against ALL reflections.  The weighted R-factor wR and
 goodness of fit S are based on F^2^, conventional R-factors R are based
 on F, with F set to zero for negative F^2^. The threshold expression of
 F^2^ > 2sigma(F^2^) is used only for calculating R-factors(gt) etc. and is
 not relevant to the choice of reflections for refinement.  R-factors based
 on F^2^ are statistically about twice as large as those based on F, and R-
 factors based on ALL data will be even larger.
;
_reflns_number_total     9700
_reflns_number_gt     6263
_reflns_threshold_expression     I>2sigma(I)
_refine_ls_structure_factor_coef     Fsqd
_refine_ls_matrix_type     full
_refine_ls_R_factor_all     0.1279
_refine_ls_R_factor_gt     0.0775
_refine_ls_wR_factor_gt     0.1418
_refine_ls_wR_factor_ref     0.1643
_refine_ls_goodness_of_fit_ref     1.052
_refine_ls_restrained_S_all     1.052
_refine_ls_number_reflns     9700
_refine_ls_number_parameters     529
_refine_ls_number_restraints     0
_refine_ls_hydrogen_treatment     constr
_refine_ls_weighting_scheme     calc
_refine_ls_weighting_details
         'calc w=1/[\s^2^(Fo^2^)+(0.0517P)^2^+0.6000P] where P=(Fo^2^+2Fc^2^)/3'
_atom_sites_solution_hydrogens     geom
_atom_sites_solution_primary     direct
_atom_sites_solution_secondary     difmap
_refine_ls_shift/su_max     0.001
_refine_ls_shift/su_mean     0.000
_refine_diff_density_max     0.284
_refine_diff_density_min     -0.383
_refine_ls_extinction_method     none
_refine_ls_extinction_coef     ?
loop_
    _atom_type_symbol
    _atom_type_description
    _atom_type_scat_dispersion_real
    _atom_type_scat_dispersion_imag
    _atom_type_scat_source
    'C' 'C' 0.0033 0.0016
                         'International Tables Vol C Tables 4.2.6.8 and 6.1.1.4'
    'Cl' 'Cl' 0.1484 0.1585
                         'International Tables Vol C Tables 4.2.6.8 and 6.1.1.4'
    'Mn' 'Mn' 0.3368 0.7283
                         'International Tables Vol C Tables 4.2.6.8 and 6.1.1.4'
    'N' 'N' 0.0061 0.0033
                         'International Tables Vol C Tables 4.2.6.8 and 6.1.1.4'
    'O' 'O' 0.0106 0.0060
                         'International Tables Vol C Tables 4.2.6.8 and 6.1.1.4'
    'H' 'H' 0.0000 0.0000
                         'International Tables Vol C Tables 4.2.6.8 and 6.1.1.4'
_computing_data_collection     'CrystalClear (Rigaku, 2005)'
_computing_cell_refinement     'CrystalClear (Rigaku, 2005)'
_computing_data_reduction     'CrystalClear (Rigaku, 2005)'
_computing_structure_solution     'SHELXTL (Sheldrick, 2008)'
_computing_structure_refinement     'SHELXTL (Sheldrick, 2008)'
_computing_molecular_graphics     'SHELXTL (Sheldrick, 2008)'
_computing_publication_material     'SHELXTL (Sheldrick, 2008)'
loop_
    _atom_site_type_symbol
    _atom_site_label
    _atom_site_fract_x
    _atom_site_fract_y
    _atom_site_fract_z
    _atom_site_U_iso_or_equiv
    _atom_site_adp_type
    _atom_site_calc_flag
    _atom_site_refinement_flags
    _atom_site_occupancy
    _atom_site_symmetry_multiplicity
    _atom_site_disorder_assembly
    _atom_site_disorder_group
    Mn Mn1 0.0000 1.0000 0.0000 0.02697(18) Uani d S 1 2 . .
    Cl Cl1 -0.10718(7) 1.06669(7) 0.12815(5) 0.0346(2) Uani d . 1 1 . .
    O O2 -0.2281(2) 0.4241(2) 0.01989(17) 0.0571(8) Uani d . 1 1 . .
    O O1 0.5058(2) 0.7112(2) 0.19793(14) 0.0396(6) Uani d . 1 1 . .
    N N1 0.1600(2) 0.9277(2) 0.06876(15) 0.0308(6) Uani d . 1 1 . .
    N N3 -0.0941(2) 0.8243(2) 0.01766(16) 0.0323(6) Uani d . 1 1 . .
    N N4 -0.3668(2) 0.5025(2) 0.11487(16) 0.0353(7) Uani d . 1 1 . .
    H H4B -0.3924 0.5654 0.1383 0.042 Uiso calc R 1 1 . .
    N N2 0.4189(2) 0.8268(2) 0.29637(15) 0.0348(7) Uani d . 1 1 . .
    H H2B 0.3592 0.8771 0.3096 0.042 Uiso calc R 1 1 . .
    C C12 0.7255(4) 0.6679(4) 0.4100(3) 0.0627(12) Uani d . 1 1 . .
    H H12A 0.7814 0.6470 0.4497 0.075 Uiso calc R 1 1 . .
    H H12B 0.7561 0.6280 0.3622 0.075 Uiso calc R 1 1 . .
    C C27 -0.5991(3) 0.3238(3) 0.2344(2) 0.0491(10) Uani d . 1 1 . .
    H H27A -0.6614 0.3444 0.2779 0.059 Uiso calc R 1 1 . .
    C C26 -0.4925(3) 0.3603(3) 0.0703(2) 0.0463(10) Uani d . 1 1 . .
    H H26A -0.4324 0.3419 0.0260 0.056 Uiso calc R 1 1 . .
    H H26B -0.5491 0.4234 0.0526 0.056 Uiso calc R 1 1 . .
    C C28 -0.5115(4) 0.2239(4) 0.2630(2) 0.0566(11) Uani d . 1 1 . .
    H H28A -0.4739 0.2472 0.3076 0.068 Uiso calc R 1 1 . .
    H H28B -0.5552 0.1571 0.2808 0.068 Uiso calc R 1 1 . .
    C C6 0.4266(3) 0.7862(3) 0.22306(19) 0.0300(7) Uani d . 1 1 . .
    C C3 0.3321(3) 0.8378(3) 0.17077(18) 0.0277(7) Uani d . 1 1 . .
    C C29 -0.4154(3) 0.1916(3) 0.1958(2) 0.0504(10) Uani d . 1 1 . .
    H H29A -0.3593 0.1274 0.2143 0.060 Uiso calc R 1 1 . .
    C C15 0.5432(3) 0.8246(3) 0.4959(2) 0.0488(10) Uani d . 1 1 . .
    H H15A 0.5117 0.8652 0.5439 0.059 Uiso calc R 1 1 . .
    C C19 -0.2141(3) 0.6209(3) 0.04641(19) 0.0301(7) Uani d . 1 1 . .
    C C23 -0.4314(3) 0.3980(3) 0.13873(18) 0.0280(7) Uani d . 1 1 . .
    C C10 0.5145(3) 0.6604(3) 0.3768(2) 0.0437(9) Uani d . 1 1 . .
    H H10A 0.4353 0.6365 0.3961 0.052 Uiso calc R 1 1 . .
    H H10B 0.5444 0.6188 0.3296 0.052 Uiso calc R 1 1 . .
    C C7 0.5046(3) 0.7918(3) 0.35582(19) 0.0302(7) Uani d . 1 1 . .
    C C5 0.1945(3) 0.9920(3) 0.12394(18) 0.0296(7) Uani d . 1 1 . .
    H H5A 0.1597 1.0682 0.1278 0.036 Uiso calc R 1 1 . .
    C C4 0.2785(3) 0.9511(3) 0.17497(18) 0.0293(7) Uani d . 1 1 . .
    H H4A 0.2993 0.9991 0.2122 0.035 Uiso calc R 1 1 . .
    C C1 0.2135(3) 0.8189(3) 0.06393(19) 0.0337(8) Uani d . 1 1 . .
    H H1A 0.1921 0.7732 0.0256 0.040 Uiso calc R 1 1 . .
    C C21 -0.0561(3) 0.7270(3) -0.0209(2) 0.0337(8) Uani d . 1 1 . .
    H H21A 0.0125 0.7279 -0.0573 0.040 Uiso calc R 1 1 . .
    C C13 0.6669(4) 0.8629(4) 0.4657(2) 0.0551(11) Uani d . 1 1 . .
    H H13A 0.6605 0.9462 0.4534 0.066 Uiso calc R 1 1 . .
    H H13B 0.7215 0.8452 0.5065 0.066 Uiso calc R 1 1 . .
    C C32 -0.6582(3) 0.2870(3) 0.1641(3) 0.0525(11) Uani d . 1 1 . .
    H H32A -0.7045 0.2216 0.1808 0.063 Uiso calc R 1 1 . .
    H H32B -0.7128 0.3508 0.1450 0.063 Uiso calc R 1 1 . .
    C C11 0.5522(4) 0.6940(4) 0.5157(2) 0.0562(11) Uani d . 1 1 . .
    H H11A 0.6057 0.6742 0.5569 0.067 Uiso calc R 1 1 . .
    H H11B 0.4731 0.6704 0.5354 0.067 Uiso calc R 1 1 . .
    C C14 0.7157(3) 0.7992(4) 0.3915(2) 0.0511(10) Uani d . 1 1 . .
    H H14A 0.7959 0.8230 0.3723 0.061 Uiso calc R 1 1 . .
    C C2 0.2988(3) 0.7711(3) 0.11291(19) 0.0343(8) Uani d . 1 1 . .
    H H2A 0.3335 0.6952 0.1073 0.041 Uiso calc R 1 1 . .
    C C18 -0.2537(3) 0.7206(3) 0.0852(2) 0.0434(9) Uani d . 1 1 . .
    H H18A -0.3221 0.7220 0.1220 0.052 Uiso calc R 1 1 . .
    C C20 -0.1131(3) 0.6260(3) -0.0092(2) 0.0348(8) Uani d . 1 1 . .
    H H20A -0.0842 0.5618 -0.0384 0.042 Uiso calc R 1 1 . .
    C C24 -0.3459(3) 0.2982(3) 0.1693(2) 0.0436(9) Uani d . 1 1 . .
    H H24A -0.3091 0.3224 0.2140 0.052 Uiso calc R 1 1 . .
    H H24B -0.2821 0.2777 0.1276 0.052 Uiso calc R 1 1 . .
    C C22 -0.2715(3) 0.5064(3) 0.0597(2) 0.0352(8) Uani d . 1 1 . .
    C C9 0.4562(3) 0.8559(3) 0.43119(19) 0.0395(8) Uani d . 1 1 . .
    H H9A 0.3765 0.8335 0.4506 0.047 Uiso calc R 1 1 . .
    H H9B 0.4494 0.9392 0.4188 0.047 Uiso calc R 1 1 . .
    C C8 0.6304(3) 0.8299(3) 0.3259(2) 0.0436(9) Uani d . 1 1 . .
    H H8A 0.6244 0.9131 0.3129 0.052 Uiso calc R 1 1 . .
    H H8B 0.6624 0.7905 0.2782 0.052 Uiso calc R 1 1 . .
    C C30 -0.4731(4) 0.1551(3) 0.1260(3) 0.0563(11) Uani d . 1 1 . .
    H H30A -0.4111 0.1350 0.0830 0.068 Uiso calc R 1 1 . .
    H H30B -0.5156 0.0870 0.1419 0.068 Uiso calc R 1 1 . .
    C C25 -0.5301(3) 0.4300(3) 0.2067(2) 0.0501(10) Uani d . 1 1 . .
    H H25A -0.4934 0.4557 0.2510 0.060 Uiso calc R 1 1 . .
    H H25B -0.5858 0.4934 0.1884 0.060 Uiso calc R 1 1 . .
    C C31 -0.5601(4) 0.2528(4) 0.0976(2) 0.0517(11) Uani d . 1 1 . .
    H H31A -0.5977 0.2281 0.0527 0.062 Uiso calc R 1 1 . .
    C C16 0.6009(4) 0.6307(3) 0.4413(2) 0.0534(11) Uani d . 1 1 . .
    H H16A 0.6074 0.5465 0.4541 0.064 Uiso calc R 1 1 . .
    C C17 -0.1922(3) 0.8187(3) 0.0698(2) 0.0416(9) Uani d . 1 1 . .
    H H17A -0.2209 0.8846 0.0973 0.050 Uiso calc R 1 1 . .
    O O3 0.1737(2) -0.0581(2) 0.36458(15) 0.0453(6) Uani d . 1 1 . .
    C C35 0.0769(3) -0.1917(3) 0.2992(2) 0.0357(8) Uani d . 1 1 . .
    N N6 -0.0146(2) 0.0022(2) 0.32917(18) 0.0391(7) Uani d . 1 1 . .
    H H6A -0.0765 -0.0220 0.3119 0.047 Uiso calc R 1 1 . .
    C C34 0.1500(3) -0.2864(3) 0.3272(2) 0.0423(9) Uani d . 1 1 . .
    H H34A 0.1949 -0.2792 0.3694 0.051 Uiso calc R 1 1 . .
    C C39 -0.0263(3) 0.1255(3) 0.3506(2) 0.0329(8) Uani d . 1 1 . .
    C C37 0.0227(4) -0.3182(3) 0.2058(2) 0.0549(11) Uani d . 1 1 . .
    H H37A -0.0219 -0.3285 0.1640 0.066 Uiso calc R 1 1 . .
    C C38 0.0828(3) -0.0759(3) 0.3340(2) 0.0358(8) Uani d . 1 1 . .
    C C44 0.0683(3) 0.3344(3) 0.3985(2) 0.0447(9) Uani d . 1 1 . .
    H H44A 0.1511 0.3043 0.4047 0.054 Uiso calc R 1 1 . .
    H H44B 0.0583 0.4158 0.4109 0.054 Uiso calc R 1 1 . .
    C C36 0.0108(3) -0.2088(3) 0.2371(2) 0.0437(9) Uani d . 1 1 . .
    H H36A -0.0405 -0.1484 0.2167 0.052 Uiso calc R 1 1 . .
    N N5 0.0936(3) -0.4090(3) 0.2317(2) 0.0607(10) Uani d . 1 1 . .
    C C45 -0.0186(3) 0.2659(3) 0.4557(2) 0.0421(9) Uani d . 1 1 . .
    H H45A -0.0018 0.2736 0.5106 0.051 Uiso calc R 1 1 . .
    C C41 0.0602(3) 0.1944(3) 0.2937(2) 0.0352(8) Uani d . 1 1 . .
    H H41A 0.1430 0.1639 0.2994 0.042 Uiso calc R 1 1 . .
    H H41B 0.0449 0.1865 0.2391 0.042 Uiso calc R 1 1 . .
    C C43 0.0417(3) 0.3231(3) 0.3128(2) 0.0370(8) Uani d . 1 1 . .
    H H43A 0.0970 0.3671 0.2763 0.044 Uiso calc R 1 1 . .
    C C47 -0.1747(3) 0.3028(3) 0.3602(2) 0.0405(9) Uani d . 1 1 . .
    H H47A -0.2582 0.3336 0.3537 0.049 Uiso calc R 1 1 . .
    C C42 -0.1569(3) 0.1744(3) 0.3411(2) 0.0381(8) Uani d . 1 1 . .
    H H42A -0.1743 0.1665 0.2869 0.046 Uiso calc R 1 1 . .
    H H42B -0.2121 0.1308 0.3767 0.046 Uiso calc R 1 1 . .
    C C46 -0.1493(3) 0.3157(3) 0.4459(2) 0.0470(10) Uani d . 1 1 . .
    H H46A -0.2050 0.2741 0.4826 0.056 Uiso calc R 1 1 . .
    H H46B -0.1603 0.3972 0.4578 0.056 Uiso calc R 1 1 . .
    C C40 -0.0016(3) 0.1368(3) 0.4371(2) 0.0389(8) Uani d . 1 1 . .
    H H40A -0.0568 0.0936 0.4731 0.047 Uiso calc R 1 1 . .
    H H40B 0.0803 0.1048 0.4444 0.047 Uiso calc R 1 1 . .
    C C33 0.1558(4) -0.3917(3) 0.2921(3) 0.0539(11) Uani d . 1 1 . .
    H H33A 0.2057 -0.4538 0.3116 0.065 Uiso calc R 1 1 . .
    C C48 -0.0884(3) 0.3711(3) 0.3031(2) 0.0430(9) Uani d . 1 1 . .
    H H48A -0.1052 0.3645 0.2487 0.052 Uiso calc R 1 1 . .
    H H48B -0.1000 0.4528 0.3146 0.052 Uiso calc R 1 1 . .
loop_
    _atom_site_aniso_label
    _atom_site_aniso_U_11
    _atom_site_aniso_U_22
    _atom_site_aniso_U_33
    _atom_site_aniso_U_12
    _atom_site_aniso_U_13
    _atom_site_aniso_U_23
    Mn1 0.0290(4) 0.0249(4) 0.0275(4) -0.0036(3) -0.0037(3) -0.0026(3)
    Cl1 0.0371(5) 0.0329(4) 0.0332(4) -0.0029(4) 0.0010(3) -0.0066(3)
    O2 0.0589(18) 0.0316(14) 0.0768(19) -0.0162(13) 0.0315(15) -0.0211(14)
    O1 0.0322(13) 0.0436(15) 0.0407(13) 0.0091(11) 0.0009(11) -0.0141(11)
    N1 0.0353(16) 0.0278(15) 0.0296(14) -0.0033(12) -0.0020(12) -0.0051(12)
    N3 0.0309(15) 0.0263(15) 0.0397(15) -0.0066(12) -0.0008(12) -0.0015(12)
    N4 0.0373(16) 0.0245(15) 0.0440(16) -0.0087(13) 0.0059(13) -0.0091(12)
    N2 0.0335(16) 0.0362(16) 0.0343(15) 0.0081(13) -0.0080(12) -0.0091(13)
    C12 0.054(3) 0.070(3) 0.066(3) 0.021(2) -0.027(2) -0.019(2)
    C27 0.045(2) 0.042(2) 0.056(2) -0.0140(19) 0.0217(19) -0.0065(19)
    C26 0.056(2) 0.047(2) 0.039(2) -0.022(2) -0.0076(18) 0.0015(17)
    C28 0.065(3) 0.062(3) 0.044(2) -0.019(2) -0.008(2) 0.012(2)
    C6 0.0283(17) 0.0305(18) 0.0313(17) -0.0041(15) -0.0023(14) -0.0032(14)
    C3 0.0234(16) 0.0311(17) 0.0278(15) -0.0008(14) -0.0002(13) -0.0024(13)
    C29 0.037(2) 0.042(2) 0.069(3) -0.0013(18) -0.002(2) 0.018(2)
    C15 0.055(2) 0.056(3) 0.038(2) 0.001(2) -0.0147(18) -0.0121(18)
    C19 0.0303(18) 0.0232(17) 0.0370(17) -0.0044(14) -0.0016(14) -0.0043(14)
    C23 0.0294(17) 0.0241(16) 0.0307(16) -0.0053(14) -0.0013(13) -0.0017(13)
    C10 0.051(2) 0.034(2) 0.049(2) -0.0042(18) -0.0156(18) -0.0031(17)
    C7 0.0293(17) 0.0270(17) 0.0350(17) 0.0023(14) -0.0086(14) -0.0048(14)
    C5 0.0337(18) 0.0202(16) 0.0350(17) -0.0016(14) -0.0042(14) -0.0035(13)
    C4 0.0308(18) 0.0272(17) 0.0306(16) -0.0022(14) -0.0040(14) -0.0064(13)
    C1 0.040(2) 0.0310(18) 0.0318(17) 0.0006(15) -0.0080(15) -0.0102(14)
    C21 0.0320(19) 0.0271(18) 0.0397(18) -0.0016(15) 0.0054(15) -0.0032(15)
    C13 0.056(3) 0.053(3) 0.062(3) -0.005(2) -0.028(2) -0.012(2)
    C32 0.030(2) 0.049(2) 0.079(3) -0.0117(18) -0.009(2) 0.012(2)
    C11 0.069(3) 0.058(3) 0.046(2) -0.008(2) -0.027(2) 0.005(2)
    C14 0.028(2) 0.061(3) 0.068(3) -0.0049(19) -0.0140(19) -0.011(2)
    C2 0.038(2) 0.0281(18) 0.0354(18) 0.0022(15) 0.0003(15) -0.0056(14)
    C18 0.038(2) 0.035(2) 0.056(2) -0.0116(17) 0.0150(18) -0.0144(17)
    C20 0.0322(18) 0.0266(18) 0.0439(19) -0.0030(15) 0.0048(15) -0.0046(15)
    C24 0.035(2) 0.038(2) 0.058(2) -0.0095(17) -0.0068(18) 0.0058(18)
    C22 0.037(2) 0.0245(17) 0.0439(19) -0.0073(15) 0.0026(16) -0.0069(15)
    C9 0.041(2) 0.044(2) 0.0347(18) 0.0004(17) -0.0073(16) -0.0096(16)
    C8 0.034(2) 0.047(2) 0.050(2) -0.0055(17) -0.0031(17) -0.0022(18)
    C30 0.058(3) 0.038(2) 0.073(3) -0.019(2) 0.015(2) -0.014(2)
    C25 0.054(2) 0.041(2) 0.054(2) -0.0116(19) 0.013(2) -0.0127(19)
    C31 0.060(3) 0.056(3) 0.045(2) -0.030(2) -0.009(2) -0.0064(19)
    C16 0.070(3) 0.034(2) 0.059(3) 0.005(2) -0.031(2) -0.0014(19)
    C17 0.044(2) 0.0290(19) 0.052(2) -0.0093(17) 0.0081(18) -0.0119(16)
    O3 0.0409(15) 0.0487(16) 0.0465(15) 0.0034(12) -0.0101(12) -0.0073(12)
    C35 0.0345(19) 0.0294(18) 0.0399(19) -0.0006(15) 0.0048(15) 0.0039(15)
    N6 0.0298(16) 0.0314(16) 0.0563(19) -0.0014(13) -0.0045(14) -0.0065(14)
    C34 0.046(2) 0.033(2) 0.045(2) -0.0001(17) 0.0025(17) 0.0042(16)
    C39 0.0320(18) 0.0269(17) 0.0404(19) -0.0037(15) -0.0049(15) -0.0035(15)
    C37 0.072(3) 0.042(2) 0.054(2) -0.007(2) -0.012(2) -0.004(2)
    C38 0.036(2) 0.0339(19) 0.0356(18) -0.0015(16) 0.0004(15) 0.0001(15)
    C44 0.045(2) 0.042(2) 0.049(2) -0.0068(18) -0.0095(18) -0.0053(18)
    C36 0.049(2) 0.033(2) 0.048(2) -0.0052(17) -0.0060(18) 0.0041(17)
    N5 0.081(3) 0.0349(19) 0.066(2) -0.0094(19) -0.005(2) -0.0002(17)
    C45 0.050(2) 0.045(2) 0.0308(18) 0.0020(18) -0.0056(16) -0.0054(16)
    C41 0.0315(18) 0.0359(19) 0.0362(18) -0.0010(15) 0.0021(15) -0.0013(15)
    C43 0.038(2) 0.0303(19) 0.0411(19) -0.0059(16) 0.0005(16) 0.0039(15)
    C47 0.0321(19) 0.039(2) 0.048(2) 0.0063(16) -0.0033(16) -0.0050(17)
    C42 0.0323(19) 0.038(2) 0.043(2) -0.0018(16) -0.0045(16) 0.0010(16)
    C46 0.050(2) 0.044(2) 0.043(2) 0.0007(19) 0.0069(18) -0.0059(18)
    C40 0.041(2) 0.036(2) 0.0382(19) -0.0004(17) -0.0040(16) 0.0036(16)
    C33 0.063(3) 0.031(2) 0.064(3) 0.000(2) 0.002(2) 0.0073(19)
    C48 0.049(2) 0.0302(19) 0.048(2) 0.0048(17) -0.0078(18) 0.0030(17)
_geom_special_details
;
 All esds (except the esd in the dihedral angle between two l.s. planes)
 are estimated using the full covariance matrix.  The cell esds are taken
 into account individually in the estimation of esds in distances, angles
 and torsion angles; correlations between esds in cell parameters are only
 used when they are defined by crystal symmetry.  An approximate (isotropic)
 treatment of cell esds is used for estimating esds involving l.s. planes.
;
loop_
    _geom_bond_atom_site_label_1
    _geom_bond_atom_site_label_2
    _geom_bond_site_symmetry_2
    _geom_bond_distance
    _geom_bond_publ_flag
    Mn1 N1 . 2.298(3) ?
    Mn1 N1 2_575 2.298(3) ?
    Mn1 N3 2_575 2.370(3) ?
    Mn1 N3 . 2.370(3) ?
    Mn1 Cl1 . 2.4885(10) ?
    Mn1 Cl1 2_575 2.4885(10) ?
    O2 C22 . 1.230(4) ?
    O1 C6 . 1.236(4) ?
    N1 C1 . 1.341(4) ?
    N1 C5 . 1.345(4) ?
    N3 C17 . 1.333(4) ?
    N3 C21 . 1.346(4) ?
    N4 C22 . 1.339(4) ?
    N4 C23 . 1.482(4) ?
    N4 H4B . 0.8600 ?
    N2 C6 . 1.347(4) ?
    N2 C7 . 1.475(4) ?
    N2 H2B . 0.8600 ?
    C12 C14 . 1.526(6) ?
    C12 C16 . 1.529(6) ?
    C12 H12A . 0.9700 ?
    C12 H12B . 0.9700 ?
    C27 C28 . 1.525(5) ?
    C27 C32 . 1.528(5) ?
    C27 C25 . 1.537(5) ?
    C27 H27A . 0.9800 ?
    C26 C23 . 1.518(4) ?
    C26 C31 . 1.539(5) ?
    C26 H26A . 0.9700 ?
    C26 H26B . 0.9700 ?
    C28 C29 . 1.515(5) ?
    C28 H28A . 0.9700 ?
    C28 H28B . 0.9700 ?
    C6 C3 . 1.504(4) ?
    C3 C4 . 1.387(4) ?
    C3 C2 . 1.391(4) ?
    C29 C30 . 1.511(6) ?
    C29 C24 . 1.540(5) ?
    C29 H29A . 0.9800 ?
    C15 C13 . 1.520(5) ?
    C15 C11 . 1.521(5) ?
    C15 C9 . 1.545(5) ?
    C15 H15A . 0.9800 ?
    C19 C18 . 1.375(4) ?
    C19 C20 . 1.391(4) ?
    C19 C22 . 1.524(4) ?
    C23 C24 . 1.523(4) ?
    C23 C25 . 1.540(4) ?
    C10 C16 . 1.536(5) ?
    C10 C7 . 1.533(4) ?
    C10 H10A . 0.9700 ?
    C10 H10B . 0.9700 ?
    C7 C9 . 1.536(4) ?
    C7 C8 . 1.540(4) ?
    C5 C4 . 1.374(4) ?
    C5 H5A . 0.9300 ?
    C4 H4A . 0.9300 ?
    C1 C2 . 1.382(4) ?
    C1 H1A . 0.9300 ?
    C21 C20 . 1.381(4) ?
    C21 H21A . 0.9300 ?
    C13 C14 . 1.520(5) ?
    C13 H13A . 0.9700 ?
    C13 H13B . 0.9700 ?
    C32 C31 . 1.524(5) ?
    C32 H32A . 0.9700 ?
    C32 H32B . 0.9700 ?
    C11 C16 . 1.520(5) ?
    C11 H11A . 0.9700 ?
    C11 H11B . 0.9700 ?
    C14 C8 . 1.542(5) ?
    C14 H14A . 0.9800 ?
    C2 H2A . 0.9300 ?
    C18 C17 . 1.383(4) ?
    C18 H18A . 0.9300 ?
    C20 H20A . 0.9300 ?
    C24 H24A . 0.9700 ?
    C24 H24B . 0.9700 ?
    C9 H9A . 0.9700 ?
    C9 H9B . 0.9700 ?
    C8 H8A . 0.9700 ?
    C8 H8B . 0.9700 ?
    C30 C31 . 1.504(6) ?
    C30 H30A . 0.9700 ?
    C30 H30B . 0.9700 ?
    C25 H25A . 0.9700 ?
    C25 H25B . 0.9700 ?
    C31 H31A . 0.9800 ?
    C16 H16A . 0.9800 ?
    C17 H17A . 0.9300 ?
    O3 C38 . 1.232(4) ?
    C35 C34 . 1.388(5) ?
    C35 C36 . 1.387(5) ?
    C35 C38 . 1.509(5) ?
    N6 C38 . 1.348(4) ?
    N6 C39 . 1.486(4) ?
    N6 H6A . 0.8600 ?
    C34 C33 . 1.383(5) ?
    C34 H34A . 0.9300 ?
    C39 C41 . 1.532(4) ?
    C39 C42 . 1.533(4) ?
    C39 C40 . 1.537(5) ?
    C37 N5 . 1.329(5) ?
    C37 C36 . 1.394(5) ?
    C37 H37A . 0.9300 ?
    C44 C45 . 1.534(5) ?
    C44 C43 . 1.530(5) ?
    C44 H44A . 0.9700 ?
    C44 H44B . 0.9700 ?
    C36 H36A . 0.9300 ?
    N5 C33 . 1.335(5) ?
    C45 C40 . 1.536(5) ?
    C45 C46 . 1.538(5) ?
    C45 H45A . 0.9800 ?
    C41 C43 . 1.533(4) ?
    C41 H41A . 0.9700 ?
    C41 H41B . 0.9700 ?
    C43 C48 . 1.526(5) ?
    C43 H43A . 0.9800 ?
    C47 C48 . 1.528(5) ?
    C47 C42 . 1.530(5) ?
    C47 C46 . 1.529(5) ?
    C47 H47A . 0.9800 ?
    C42 H42A . 0.9700 ?
    C42 H42B . 0.9700 ?
    C46 H46A . 0.9700 ?
    C46 H46B . 0.9700 ?
    C40 H40A . 0.9700 ?
    C40 H40B . 0.9700 ?
    C33 H33A . 0.9300 ?
    C48 H48A . 0.9700 ?
    C48 H48B . 0.9700 ?
loop_
    _geom_angle_atom_site_label_1
    _geom_angle_atom_site_label_2
    _geom_angle_atom_site_label_3
    _geom_angle_site_symmetry_1
    _geom_angle_site_symmetry_3
    _geom_angle
    _geom_angle_publ_flag
    N1 Mn1 N1 . 2_575 180.0000(10)
                                 ?
    N1 Mn1 N3 . 2_575 86.06(9) ?
    N1 Mn1 N3 2_575 2_575 93.94(9) ?
    N1 Mn1 N3 . . 93.94(9) ?
    N1 Mn1 N3 2_575 . 86.06(9) ?
    N3 Mn1 N3 2_575 . 180.0 ?
    N1 Mn1 Cl1 . . 88.08(7) ?
    N1 Mn1 Cl1 2_575 . 91.92(7) ?
    N3 Mn1 Cl1 2_575 . 89.34(7) ?
    N3 Mn1 Cl1 . . 90.66(7) ?
    N1 Mn1 Cl1 . 2_575 91.92(7) ?
    N1 Mn1 Cl1 2_575 2_575 88.08(7) ?
    N3 Mn1 Cl1 2_575 2_575 90.66(7) ?
    N3 Mn1 Cl1 . 2_575 89.34(7) ?
    Cl1 Mn1 Cl1 . 2_575 180.0 ?
    C1 N1 C5 . . 116.7(3) ?
    C1 N1 Mn1 . . 123.8(2) ?
    C5 N1 Mn1 . . 119.1(2) ?
    C17 N3 C21 . . 116.0(3) ?
    C17 N3 Mn1 . . 118.8(2) ?
    C21 N3 Mn1 . . 125.1(2) ?
    C22 N4 C23 . . 125.0(3) ?
    C22 N4 H4B . . 117.5 ?
    C23 N4 H4B . . 117.5 ?
    C6 N2 C7 . . 125.2(3) ?
    C6 N2 H2B . . 117.4 ?
    C7 N2 H2B . . 117.4 ?
    C14 C12 C16 . . 109.4(3) ?
    C14 C12 H12A . . 109.8 ?
    C16 C12 H12A . . 109.8 ?
    C14 C12 H12B . . 109.8 ?
    C16 C12 H12B . . 109.8 ?
    H12A C12 H12B . . 108.3 ?
    C28 C27 C32 . . 109.6(3) ?
    C28 C27 C25 . . 109.7(3) ?
    C32 C27 C25 . . 108.6(3) ?
    C28 C27 H27A . . 109.6 ?
    C32 C27 H27A . . 109.6 ?
    C25 C27 H27A . . 109.6 ?
    C23 C26 C31 . . 109.9(3) ?
    C23 C26 H26A . . 109.7 ?
    C31 C26 H26A . . 109.7 ?
    C23 C26 H26B . . 109.7 ?
    C31 C26 H26B . . 109.7 ?
    H26A C26 H26B . . 108.2 ?
    C29 C28 C27 . . 109.7(3) ?
    C29 C28 H28A . . 109.7 ?
    C27 C28 H28A . . 109.7 ?
    C29 C28 H28B . . 109.7 ?
    C27 C28 H28B . . 109.7 ?
    H28A C28 H28B . . 108.2 ?
    O1 C6 N2 . . 123.6(3) ?
    O1 C6 C3 . . 120.1(3) ?
    N2 C6 C3 . . 116.3(3) ?
    C4 C3 C2 . . 117.4(3) ?
    C4 C3 C6 . . 123.4(3) ?
    C2 C3 C6 . . 119.1(3) ?
    C28 C29 C30 . . 110.1(3) ?
    C28 C29 C24 . . 108.8(3) ?
    C30 C29 C24 . . 109.2(3) ?
    C28 C29 H29A . . 109.5 ?
    C30 C29 H29A . . 109.5 ?
    C24 C29 H29A . . 109.5 ?
    C13 C15 C11 . . 110.3(3) ?
    C13 C15 C9 . . 109.4(3) ?
    C11 C15 C9 . . 109.5(3) ?
    C13 C15 H15A . . 109.2 ?
    C11 C15 H15A . . 109.2 ?
    C9 C15 H15A . . 109.2 ?
    C18 C19 C20 . . 116.8(3) ?
    C18 C19 C22 . . 125.3(3) ?
    C20 C19 C22 . . 117.9(3) ?
    N4 C23 C26 . . 111.3(3) ?
    N4 C23 C24 . . 111.0(3) ?
    C26 C23 C24 . . 110.2(3) ?
    N4 C23 C25 . . 107.8(3) ?
    C26 C23 C25 . . 108.0(3) ?
    C24 C23 C25 . . 108.4(3) ?
    C16 C10 C7 . . 109.7(3) ?
    C16 C10 H10A . . 109.7 ?
    C7 C10 H10A . . 109.7 ?
    C16 C10 H10B . . 109.7 ?
    C7 C10 H10B . . 109.7 ?
    H10A C10 H10B . . 108.2 ?
    N2 C7 C10 . . 112.4(3) ?
    N2 C7 C9 . . 106.7(3) ?
    C10 C7 C9 . . 108.8(3) ?
    N2 C7 C8 . . 110.5(3) ?
    C10 C7 C8 . . 109.7(3) ?
    C9 C7 C8 . . 108.6(3) ?
    N1 C5 C4 . . 123.5(3) ?
    N1 C5 H5A . . 118.3 ?
    C4 C5 H5A . . 118.3 ?
    C5 C4 C3 . . 119.7(3) ?
    C5 C4 H4A . . 120.2 ?
    C3 C4 H4A . . 120.2 ?
    N1 C1 C2 . . 123.5(3) ?
    N1 C1 H1A . . 118.3 ?
    C2 C1 H1A . . 118.3 ?
    N3 C21 C20 . . 123.7(3) ?
    N3 C21 H21A . . 118.1 ?
    C20 C21 H21A . . 118.1 ?
    C14 C13 C15 . . 109.0(3) ?
    C14 C13 H13A . . 109.9 ?
    C15 C13 H13A . . 109.9 ?
    C14 C13 H13B . . 109.9 ?
    C15 C13 H13B . . 109.9 ?
    H13A C13 H13B . . 108.3 ?
    C31 C32 C27 . . 109.1(3) ?
    C31 C32 H32A . . 109.9 ?
    C27 C32 H32A . . 109.9 ?
    C31 C32 H32B . . 109.9 ?
    C27 C32 H32B . . 109.9 ?
    H32A C32 H32B . . 108.3 ?
    C16 C11 C15 . . 109.4(3) ?
    C16 C11 H11A . . 109.8 ?
    C15 C11 H11A . . 109.8 ?
    C16 C11 H11B . . 109.8 ?
    C15 C11 H11B . . 109.8 ?
    H11A C11 H11B . . 108.2 ?
    C13 C14 C12 . . 110.4(4) ?
    C13 C14 C8 . . 109.8(3) ?
    C12 C14 C8 . . 109.0(3) ?
    C13 C14 H14A . . 109.2 ?
    C12 C14 H14A . . 109.2 ?
    C8 C14 H14A . . 109.2 ?
    C1 C2 C3 . . 119.3(3) ?
    C1 C2 H2A . . 120.4 ?
    C3 C2 H2A . . 120.4 ?
    C19 C18 C17 . . 120.2(3) ?
    C19 C18 H18A . . 119.9 ?
    C17 C18 H18A . . 119.9 ?
    C21 C20 C19 . . 119.5(3) ?
    C21 C20 H20A . . 120.2 ?
    C19 C20 H20A . . 120.2 ?
    C23 C24 C29 . . 110.2(3) ?
    C23 C24 H24A . . 109.6 ?
    C29 C24 H24A . . 109.6 ?
    C23 C24 H24B . . 109.6 ?
    C29 C24 H24B . . 109.6 ?
    H24A C24 H24B . . 108.1 ?
    O2 C22 N4 . . 124.3(3) ?
    O2 C22 C19 . . 118.7(3) ?
    N4 C22 C19 . . 117.0(3) ?
    C7 C9 C15 . . 109.5(3) ?
    C7 C9 H9A . . 109.8 ?
    C15 C9 H9A . . 109.8 ?
    C7 C9 H9B . . 109.8 ?
    C15 C9 H9B . . 109.8 ?
    H9A C9 H9B . . 108.2 ?
    C7 C8 C14 . . 109.3(3) ?
    C7 C8 H8A . . 109.8 ?
    C14 C8 H8A . . 109.8 ?
    C7 C8 H8B . . 109.8 ?
    C14 C8 H8B . . 109.8 ?
    H8A C8 H8B . . 108.3 ?
    C31 C30 C29 . . 109.9(3) ?
    C31 C30 H30A . . 109.7 ?
    C29 C30 H30A . . 109.7 ?
    C31 C30 H30B . . 109.7 ?
    C29 C30 H30B . . 109.7 ?
    H30A C30 H30B . . 108.2 ?
    C27 C25 C23 . . 109.9(3) ?
    C27 C25 H25A . . 109.7 ?
    C23 C25 H25A . . 109.7 ?
    C27 C25 H25B . . 109.7 ?
    C23 C25 H25B . . 109.7 ?
    H25A C25 H25B . . 108.2 ?
    C30 C31 C32 . . 110.9(3) ?
    C30 C31 C26 . . 109.9(3) ?
    C32 C31 C26 . . 108.2(3) ?
    C30 C31 H31A . . 109.3 ?
    C32 C31 H31A . . 109.3 ?
    C26 C31 H31A . . 109.3 ?
    C11 C16 C12 . . 109.9(3) ?
    C11 C16 C10 . . 109.6(3) ?
    C12 C16 C10 . . 109.2(3) ?
    C11 C16 H16A . . 109.4 ?
    C12 C16 H16A . . 109.4 ?
    C10 C16 H16A . . 109.4 ?
    N3 C17 C18 . . 123.7(3) ?
    N3 C17 H17A . . 118.1 ?
    C18 C17 H17A . . 118.1 ?
    C34 C35 C36 . . 117.3(3) ?
    C34 C35 C38 . . 117.7(3) ?
    C36 C35 C38 . . 124.8(3) ?
    C38 N6 C39 . . 126.9(3) ?
    C38 N6 H6A . . 116.5 ?
    C39 N6 H6A . . 116.5 ?
    C33 C34 C35 . . 119.7(4) ?
    C33 C34 H34A . . 120.2 ?
    C35 C34 H34A . . 120.2 ?
    N6 C39 C41 . . 109.9(3) ?
    N6 C39 C42 . . 106.9(3) ?
    C41 C39 C42 . . 109.4(3) ?
    N6 C39 C40 . . 111.9(3) ?
    C41 C39 C40 . . 109.9(3) ?
    C42 C39 C40 . . 108.8(3) ?
    N5 C37 C36 . . 124.4(4) ?
    N5 C37 H37A . . 117.8 ?
    C36 C37 H37A . . 117.8 ?
    O3 C38 N6 . . 124.2(3) ?
    O3 C38 C35 . . 119.5(3) ?
    N6 C38 C35 . . 116.3(3) ?
    C45 C44 C43 . . 109.3(3) ?
    C45 C44 H44A . . 109.8 ?
    C43 C44 H44A . . 109.8 ?
    C45 C44 H44B . . 109.8 ?
    C43 C44 H44B . . 109.8 ?
    H44A C44 H44B . . 108.3 ?
    C35 C36 C37 . . 118.7(4) ?
    C35 C36 H36A . . 120.7 ?
    C37 C36 H36A . . 120.7 ?
    C37 N5 C33 . . 116.3(4) ?
    C44 C45 C40 . . 109.9(3) ?
    C44 C45 C46 . . 109.1(3) ?
    C40 C45 C46 . . 109.7(3) ?
    C44 C45 H45A . . 109.3 ?
    C40 C45 H45A . . 109.3 ?
    C46 C45 H45A . . 109.3 ?
    C43 C41 C39 . . 109.5(3) ?
    C43 C41 H41A . . 109.8 ?
    C39 C41 H41A . . 109.8 ?
    C43 C41 H41B . . 109.8 ?
    C39 C41 H41B . . 109.8 ?
    H41A C41 H41B . . 108.2 ?
    C48 C43 C41 . . 109.7(3) ?
    C48 C43 C44 . . 109.7(3) ?
    C41 C43 C44 . . 109.2(3) ?
    C48 C43 H43A . . 109.4 ?
    C41 C43 H43A . . 109.4 ?
    C44 C43 H43A . . 109.4 ?
    C48 C47 C42 . . 109.4(3) ?
    C48 C47 C46 . . 109.4(3) ?
    C42 C47 C46 . . 110.1(3) ?
    C48 C47 H47A . . 109.3 ?
    C42 C47 H47A . . 109.3 ?
    C46 C47 H47A . . 109.3 ?
    C47 C42 C39 . . 109.7(3) ?
    C47 C42 H42A . . 109.7 ?
    C39 C42 H42A . . 109.7 ?
    C47 C42 H42B . . 109.7 ?
    C39 C42 H42B . . 109.7 ?
    H42A C42 H42B . . 108.2 ?
    C47 C46 C45 . . 108.9(3) ?
    C47 C46 H46A . . 109.9 ?
    C45 C46 H46A . . 109.9 ?
    C47 C46 H46B . . 109.9 ?
    C45 C46 H46B . . 109.9 ?
    H46A C46 H46B . . 108.3 ?
    C45 C40 C39 . . 109.1(3) ?
    C45 C40 H40A . . 109.9 ?
    C39 C40 H40A . . 109.9 ?
    C45 C40 H40B . . 109.9 ?
    C39 C40 H40B . . 109.9 ?
    H40A C40 H40B . . 108.3 ?
    N5 C33 C34 . . 123.6(4) ?
    N5 C33 H33A . . 118.2 ?
    C34 C33 H33A . . 118.2 ?
    C43 C48 C47 . . 109.5(3) ?
    C43 C48 H48A . . 109.8 ?
    C47 C48 H48A . . 109.8 ?
    C43 C48 H48B . . 109.8 ?
    C47 C48 H48B . . 109.8 ?
    H48A C48 H48B . . 108.2 ?
loop_
    _geom_hbond_atom_site_label_D
    _geom_hbond_atom_site_label_H
    _geom_hbond_atom_site_label_A
    _geom_hbond_site_symmetry_A
    _geom_hbond_distance_DH
    _geom_hbond_distance_HA
    _geom_hbond_distance_DA
    _geom_hbond_angle_DHA
    N4 H4B O1 1_455 0.86 2.18 3.024(4) 168.0
    N2 H2B O3 1_565 0.86 2.25 3.064(4) 156.8
_iucr_refine_instructions_details
;
TITL 1 in P1                         P-1
CELL  0.71073   11.1890   11.5710   16.9210    86.122    83.605    84.094
ZERR 1           0.0040    0.0040    0.0060     0.009     0.009     0.010
LATT 1
SFAC
SFAC C   2.3100 20.8439  1.0200 10.2075  1.5886  0.5687  0.8650 51.6512  =
        0.2156  0.0033  0.0016 11.5000 0.680 12.01000
SFAC
SFAC Cl 11.4604  0.0104  7.1964  1.1662  6.2556 18.5194  1.6455 47.7785  =
       -9.5574  0.1484  0.1585 678.0000 0.990 35.45000
SFAC
SFAC Mn 11.2819  5.3409  7.3573  0.3432  3.0193 17.8674  2.2441 83.7544  =
        1.0896  0.3368  0.7283 3020.0000 1.350 54.94000
SFAC
SFAC N  12.2126  0.0057  3.1322  9.8933  2.0125 28.9975  1.1663  0.5826  =
       -11.5290  0.0061  0.0033 19.6000 0.680 14.01000
SFAC
SFAC O   3.0485 13.2771  2.2868  5.7011  1.5463  0.3239  0.8670 32.9089  =
        0.2508  0.0106  0.0060 32.5000 0.680 16.00000
SFAC H
UNIT 96 2 1 12 6 120
L.S. 7
omit 3 5 13
ACTA
BOND $h
EQIV $1 x-1, y, z
EQIV $2 x, y+1, z
HTAB N4 O1_$1
HTAB N2 O3_$2
MPLA N1 C1 C2 C3 C4 C5
MPLA N3 C17 C18 C19 C20 C21
MPLA N5 C33 C34 C35 C36 C37
MPLA N1 C1 C2 C3 C4 C5
FMAP 2
PLAN 20
WGHT    0.051700    0.600000
FVAR       0.45007
MN1   3    0.000000    1.000000    0.000000    10.50000    0.02903    0.02495 =
         0.02748   -0.00259   -0.00375   -0.00364
CL1   2   -0.107178    1.066693    0.128152    11.00000    0.03708    0.03290 =
         0.03322   -0.00662    0.00101   -0.00286
O2    5   -0.228069    0.424136    0.019886    11.00000    0.05894    0.03161 =
         0.07680   -0.02106    0.03148   -0.01616
O1    5    0.505776    0.711184    0.197926    11.00000    0.03225    0.04360 =
         0.04066   -0.01410    0.00089    0.00912
N1    4    0.159976    0.927743    0.068761    11.00000    0.03529    0.02783 =
         0.02960   -0.00513   -0.00198   -0.00333
N3    4   -0.094070    0.824294    0.017660    11.00000    0.03089    0.02630 =
         0.03970   -0.00153   -0.00075   -0.00663
N4    4   -0.366775    0.502458    0.114875    11.00000    0.03727    0.02446 =
         0.04399   -0.00912    0.00586   -0.00872
AFIX  43
H4B   6   -0.392423    0.565381    0.138252    11.00000   -1.20000
AFIX   0
N2    4    0.418890    0.826786    0.296366    11.00000    0.03350    0.03622 =
         0.03430   -0.00908   -0.00795    0.00806
AFIX  43
H2B   6    0.359210    0.877139    0.309571    11.00000   -1.20000
AFIX   0
C12   1    0.725531    0.667869    0.410021    11.00000    0.05397    0.06955 =
         0.06576   -0.01928   -0.02733    0.02092
AFIX  23
H12A  6    0.781446    0.647034    0.449698    11.00000   -1.20000
H12B  6    0.756117    0.628006    0.362202    11.00000   -1.20000
AFIX   0
C27   1   -0.599052    0.323776    0.234362    11.00000    0.04532    0.04205 =
         0.05649   -0.00654    0.02174   -0.01396
AFIX  13
H27A  6   -0.661407    0.344362    0.277862    11.00000   -1.20000
AFIX   0
C26   1   -0.492529    0.360344    0.070339    11.00000    0.05608    0.04690 =
         0.03936    0.00151   -0.00756   -0.02152
AFIX  23
H26A  6   -0.432427    0.341861    0.025986    11.00000   -1.20000
H26B  6   -0.549066    0.423409    0.052559    11.00000   -1.20000
AFIX   0
C28   1   -0.511543    0.223919    0.262989    11.00000    0.06456    0.06237 =
         0.04382    0.01235   -0.00780   -0.01858
AFIX  23
H28A  6   -0.473922    0.247152    0.307604    11.00000   -1.20000
H28B  6   -0.555196    0.157084    0.280804    11.00000   -1.20000
AFIX   0
C6    1    0.426595    0.786196    0.223056    11.00000    0.02832    0.03053 =
         0.03134   -0.00320   -0.00229   -0.00409
C3    1    0.332137    0.837783    0.170771    11.00000    0.02339    0.03108 =
         0.02781   -0.00241   -0.00021   -0.00081
C29   1   -0.415387    0.191555    0.195758    11.00000    0.03654    0.04152 =
         0.06906    0.01799   -0.00246   -0.00134
AFIX  13
H29A  6   -0.359328    0.127357    0.214327    11.00000   -1.20000
AFIX   0
C15   1    0.543178    0.824603    0.495877    11.00000    0.05530    0.05566 =
         0.03757   -0.01207   -0.01470    0.00143
AFIX  13
H15A  6    0.511710    0.865223    0.543950    11.00000   -1.20000
AFIX   0
C19   1   -0.214055    0.620925    0.046410    11.00000    0.03034    0.02317 =
         0.03702   -0.00434   -0.00160   -0.00442
C23   1   -0.431399    0.398018    0.138726    11.00000    0.02936    0.02410 =
         0.03075   -0.00173   -0.00129   -0.00530
C10   1    0.514459    0.660430    0.376813    11.00000    0.05101    0.03415 =
         0.04854   -0.00314   -0.01557   -0.00417
AFIX  23
H10A  6    0.435297    0.636544    0.396053    11.00000   -1.20000
H10B  6    0.544404    0.618795    0.329633    11.00000   -1.20000
AFIX   0
C7    1    0.504553    0.791836    0.355816    11.00000    0.02931    0.02698 =
         0.03498   -0.00482   -0.00857    0.00232
C5    1    0.194511    0.992035    0.123945    11.00000    0.03371    0.02020 =
         0.03504   -0.00347   -0.00420   -0.00157
AFIX  43
H5A   6    0.159702    1.068244    0.127768    11.00000   -1.20000
AFIX   0
C4    1    0.278494    0.951073    0.174966    11.00000    0.03077    0.02724 =
         0.03064   -0.00640   -0.00396   -0.00220
AFIX  43
H4A   6    0.299302    0.999058    0.212151    11.00000   -1.20000
AFIX   0
C1    1    0.213521    0.818897    0.063925    11.00000    0.03964    0.03096 =
         0.03184   -0.01023   -0.00804    0.00055
AFIX  43
H1A   6    0.192110    0.773207    0.025583    11.00000   -1.20000
AFIX   0
C21   1   -0.056051    0.727012   -0.020851    11.00000    0.03200    0.02712 =
         0.03974   -0.00316    0.00544   -0.00161
AFIX  43
H21A  6    0.012498    0.727886   -0.057343    11.00000   -1.20000
AFIX   0
C13   1    0.666913    0.862885    0.465733    11.00000    0.05614    0.05324 =
         0.06204   -0.01197   -0.02800   -0.00468
AFIX  23
H13A  6    0.660532    0.946235    0.453362    11.00000   -1.20000
H13B  6    0.721537    0.845178    0.506519    11.00000   -1.20000
AFIX   0
C32   1   -0.658193    0.287018    0.164061    11.00000    0.02993    0.04919 =
         0.07861    0.01216   -0.00924   -0.01172
AFIX  23
H32A  6   -0.704532    0.221598    0.180760    11.00000   -1.20000
H32B  6   -0.712776    0.350849    0.145039    11.00000   -1.20000
AFIX   0
C11   1    0.552225    0.694019    0.515694    11.00000    0.06897    0.05784 =
         0.04557    0.00520   -0.02654   -0.00786
AFIX  23
H11A  6    0.605706    0.674173    0.556936    11.00000   -1.20000
H11B  6    0.473116    0.670435    0.535414    11.00000   -1.20000
AFIX   0
C14   1    0.715664    0.799209    0.391478    11.00000    0.02824    0.06084 =
         0.06755   -0.01116   -0.01398   -0.00492
AFIX  13
H14A  6    0.795860    0.823007    0.372271    11.00000   -1.20000
AFIX   0
C2    1    0.298801    0.771099    0.112905    11.00000    0.03783    0.02807 =
         0.03537   -0.00563    0.00030    0.00220
AFIX  43
H2A   6    0.333548    0.695173    0.107260    11.00000   -1.20000
AFIX   0
C18   1   -0.253711    0.720606    0.085221    11.00000    0.03763    0.03531 =
         0.05594   -0.01436    0.01499   -0.01159
AFIX  43
H18A  6   -0.322085    0.722036    0.121962    11.00000   -1.20000
AFIX   0
C20   1   -0.113069    0.625997   -0.009242    11.00000    0.03216    0.02656 =
         0.04395   -0.00455    0.00481   -0.00302
AFIX  43
H20A  6   -0.084177    0.561786   -0.038418    11.00000   -1.20000
AFIX   0
C24   1   -0.345931    0.298232    0.169339    11.00000    0.03467    0.03840 =
         0.05828    0.00585   -0.00684   -0.00953
AFIX  23
H24A  6   -0.309127    0.322414    0.214010    11.00000   -1.20000
H24B  6   -0.282062    0.277745    0.127607    11.00000   -1.20000
AFIX   0
C22   1   -0.271475    0.506360    0.059692    11.00000    0.03730    0.02449 =
         0.04390   -0.00694    0.00258   -0.00729
C9    1    0.456156    0.855887    0.431190    11.00000    0.04055    0.04421 =
         0.03471   -0.00962   -0.00731    0.00044
AFIX  23
H9A   6    0.376470    0.833502    0.450627    11.00000   -1.20000
H9B   6    0.449396    0.939243    0.418843    11.00000   -1.20000
AFIX   0
C8    1    0.630383    0.829865    0.325947    11.00000    0.03367    0.04710 =
         0.05005   -0.00216   -0.00308   -0.00553
AFIX  23
H8A   6    0.624370    0.913052    0.312923    11.00000   -1.20000
H8B   6    0.662362    0.790458    0.278187    11.00000   -1.20000
AFIX   0
C30   1   -0.473091    0.155103    0.125962    11.00000    0.05758    0.03829 =
         0.07251   -0.01401    0.01519   -0.01931
AFIX  23
H30A  6   -0.411073    0.135001    0.083022    11.00000   -1.20000
H30B  6   -0.515647    0.086958    0.141867    11.00000   -1.20000
AFIX   0
C25   1   -0.530090    0.430019    0.206714    11.00000    0.05357    0.04143 =
         0.05393   -0.01274    0.01279   -0.01162
AFIX  23
H25A  6   -0.493449    0.455680    0.250982    11.00000   -1.20000
H25B  6   -0.585784    0.493407    0.188367    11.00000   -1.20000
AFIX   0
C31   1   -0.560079    0.252829    0.097551    11.00000    0.06045    0.05640 =
         0.04454   -0.00642   -0.00872   -0.03036
AFIX  13
H31A  6   -0.597652    0.228086    0.052682    11.00000   -1.20000
AFIX   0
C16   1    0.600878    0.630661    0.441267    11.00000    0.07001    0.03385 =
         0.05950   -0.00137   -0.03080    0.00490
AFIX  13
H16A  6    0.607439    0.546539    0.454127    11.00000   -1.20000
AFIX   0
C17   1   -0.192186    0.818711    0.069757    11.00000    0.04359    0.02901 =
         0.05189   -0.01190    0.00809   -0.00931
AFIX  43
H17A  6   -0.220878    0.884575    0.097267    11.00000   -1.20000
AFIX   0
O3    5    0.173683   -0.058053    0.364584    11.00000    0.04095    0.04868 =
         0.04648   -0.00728   -0.01011    0.00338
C35   1    0.076923   -0.191660    0.299228    11.00000    0.03451    0.02940 =
         0.03994    0.00392    0.00480   -0.00061
N6    4   -0.014570    0.002175    0.329170    11.00000    0.02980    0.03140 =
         0.05631   -0.00652   -0.00453   -0.00142
AFIX  43
H6A   6   -0.076466   -0.022021    0.311889    11.00000   -1.20000
AFIX   0
C34   1    0.150013   -0.286428    0.327214    11.00000    0.04583    0.03296 =
         0.04490    0.00425    0.00249   -0.00007
AFIX  43
H34A  6    0.194902   -0.279195    0.369381    11.00000   -1.20000
AFIX   0
C39   1   -0.026336    0.125548    0.350553    11.00000    0.03197    0.02692 =
         0.04040   -0.00348   -0.00487   -0.00371
C37   1    0.022739   -0.318219    0.205817    11.00000    0.07157    0.04155 =
         0.05355   -0.00447   -0.01220   -0.00744
AFIX  43
H37A  6   -0.021871   -0.328460    0.164045    11.00000   -1.20000
AFIX   0
C38   1    0.082842   -0.075898    0.333977    11.00000    0.03630    0.03393 =
         0.03562    0.00015    0.00037   -0.00148
C44   1    0.068319    0.334448    0.398535    11.00000    0.04495    0.04180 =
         0.04929   -0.00527   -0.00954   -0.00679
AFIX  23
H44A  6    0.151129    0.304339    0.404688    11.00000   -1.20000
H44B  6    0.058261    0.415762    0.410854    11.00000   -1.20000
AFIX   0
C36   1    0.010795   -0.208763    0.237101    11.00000    0.04913    0.03348 =
         0.04814    0.00409   -0.00599   -0.00525
AFIX  43
H36A  6   -0.040488   -0.148405    0.216725    11.00000   -1.20000
AFIX   0
N5    4    0.093637   -0.408977    0.231692    11.00000    0.08127    0.03487 =
         0.06573   -0.00020   -0.00479   -0.00942
C45   1   -0.018558    0.265921    0.455678    11.00000    0.05048    0.04454 =
         0.03076   -0.00544   -0.00556    0.00196
AFIX  13
H45A  6   -0.001806    0.273554    0.510615    11.00000   -1.20000
AFIX   0
C41   1    0.060218    0.194391    0.293684    11.00000    0.03153    0.03593 =
         0.03617   -0.00126    0.00209   -0.00098
AFIX  23
H41A  6    0.143036    0.163888    0.299443    11.00000   -1.20000
H41B  6    0.044949    0.186512    0.239082    11.00000   -1.20000
AFIX   0
C43   1    0.041700    0.323073    0.312799    11.00000    0.03815    0.03032 =
         0.04115    0.00390    0.00045   -0.00586
AFIX  13
H43A  6    0.096950    0.367058    0.276265    11.00000   -1.20000
AFIX   0
C47   1   -0.174714    0.302765    0.360176    11.00000    0.03211    0.03915 =
         0.04835   -0.00495   -0.00333    0.00631
AFIX  13
H47A  6   -0.258192    0.333568    0.353712    11.00000   -1.20000
AFIX   0
C42   1   -0.156885    0.174373    0.341053    11.00000    0.03232    0.03835 =
         0.04312    0.00100   -0.00450   -0.00184
AFIX  23
H42A  6   -0.174310    0.166542    0.286889    11.00000   -1.20000
H42B  6   -0.212110    0.130773    0.376746    11.00000   -1.20000
AFIX   0
C46   1   -0.149290    0.315698    0.445884    11.00000    0.05011    0.04403 =
         0.04348   -0.00585    0.00690    0.00068
AFIX  23
H46A  6   -0.205043    0.274109    0.482554    11.00000   -1.20000
H46B  6   -0.160334    0.397179    0.457788    11.00000   -1.20000
AFIX   0
C40   1   -0.001578    0.136777    0.437093    11.00000    0.04129    0.03577 =
         0.03820    0.00359   -0.00397   -0.00038
AFIX  23
H40A  6   -0.056839    0.093613    0.473068    11.00000   -1.20000
H40B  6    0.080287    0.104763    0.444422    11.00000   -1.20000
AFIX   0
C33   1    0.155771   -0.391686    0.292091    11.00000    0.06266    0.03119 =
         0.06367    0.00729    0.00155   -0.00024
AFIX  43
H33A  6    0.205689   -0.453841    0.311637    11.00000   -1.20000
AFIX   0
C48   1   -0.088432    0.371102    0.303117    11.00000    0.04900    0.03016 =
         0.04795    0.00296   -0.00778    0.00477
AFIX  23
H48A  6   -0.105189    0.364459    0.248669    11.00000   -1.20000
H48B  6   -0.100027    0.452756    0.314556    11.00000   -1.20000
HKLF 4 1  1.0000  0.0000  0.0000  0.0000  1.0000  0.0000  0.0000  0.0000  1.0000
REM  1 in P1                         P-1
REM R1 =  0.0775 for   6263 Fo > 4sig(Fo)  and  0.1279 for all   9700 data
REM    529 parameters refined using      0 restraints
END
WGHT      0.0484      0.2568
REM Highest difference peak  0.284,  deepest hole -0.383,  1-sigma level  0.057
Q1    1  -0.0550  0.9000  0.0096  11.00000  0.05    0.28
Q2    1  -0.1054  1.0308  0.0431  11.00000  0.05    0.28
Q3    1  -0.0025  1.0412  0.0869  11.00000  0.05    0.26
Q4    1   0.1755  0.9521  0.0926  11.00000  0.05    0.23
Q5    1  -0.3844  0.3684  0.2104  11.00000  0.05    0.22
Q6    1  -0.8003  0.5274  0.1123  11.00000  0.05    0.22
Q7    1  -0.6072  0.2566 -0.0111  11.00000  0.05    0.22
Q8    1  -0.1422  0.8378  0.0232  11.00000  0.05    0.21
Q9    1  -0.5027 -0.0212  0.1915  11.00000  0.05    0.21
Q10   1  -0.0928  0.7828 -0.0170  11.00000  0.05    0.21
Q11   1   0.3003  0.8969  0.1674  11.00000  0.05    0.21
Q12   1  -0.3836  0.2452  0.1707  11.00000  0.05    0.21
Q13   1   0.0973  0.9722  0.0465  11.00000  0.05    0.21
Q14   1  -0.1177  0.6945  0.0570  11.00000  0.05    0.21
Q15   1   0.0818  0.3594  0.2373  11.00000  0.05    0.20
Q16   1  -0.1339 -0.0356  0.3924  11.00000  0.05    0.20
Q17   1  -0.1674  0.0636  0.4682  11.00000  0.05    0.20
Q18   1   0.4010  0.5021  0.3729  11.00000  0.05    0.20
Q19   1   0.3413  0.8262  0.1312  11.00000  0.05    0.20
Q20   1   0.0292  0.0081  0.2542  11.00000  0.05    0.20
;
data_global
_journal_date_recd_electronic     2011-12-31
_journal_date_accepted     2012-03-07
_journal_name_full     'Acta Crystallographica, Section E'
_journal_year     2012
_journal_volume     68
_journal_issue      4
_journal_page_first     m408
_journal_page_last     m408
_journal_paper_category     QM
_journal_paper_doi     10.1107/S1600536812010124
_journal_coeditor_code     GW2114
_publ_contact_author_name     'Ying-Chun Wang'
_publ_contact_author_address
;
College of Chemistry and Chemical Engineering,
Southeast UniVersity,
Nanjing 210096,
People's Republic of China
;
_publ_contact_author_email     wangyc33@yahoo.com.cn
_publ_contact_author_fax     '862552090578'
_publ_contact_author_phone     '862552090578'
_publ_section_title
;\
<i>trans</i>-Tetrakis[<i>N</i>-(adamantan-1-yl)pyridine-4-carboxamide]\
dichloridomanganese(II)--<i>N</i>-(adamantan-1-yl)pyridine-4-carboxamide (1/2)
;
loop_
    _publ_author_name
    _publ_author_footnote
    _publ_author_address
    'Ying-Chun Wang' .
;
College of Chemistry and Chemical Engineering,
Southeast University,
Nanjing 210096,
People's Republic of China
;
