# Supplementary material for: trans-Tetra­kis[N-(adamantan-1-yl)pyridine-4-carboxamide]­dichlorido­manganese(II)–N-(adamantan-1-yl)pyridine-4-carboxamide (1/2)
Source: Acta Crystallogr Sect E Struct Rep Online. 2012 Mar 14;68(Pt 4):m408. doi: 10.1107/S1600536812010124 (PMC3343817; doi:10.1107/S1600536812010124)
Supplement: Supplementary file 2 [file e-68-0m408-Isup2.hkl]

# 
# h,k,l, Fc-squared, Fo-squared, sigma(Fo-squared) and status flag 
# 
data_I
_shelx_title ' 1 in P1                         P-1' 
_shelx_refln_list_code          4 
_shelx_F_calc_maximum      150.53 
_exptl_crystal_F_000       886.85 
_reflns_d_resolution_high  0.7699 
 
loop_ 
 _symmetry_equiv_pos_as_xyz 
 'x, y, z' 
 '-x, -y, -z' 
 
_cell_length_a    11.1890 
_cell_length_b    11.5710 
_cell_length_c    16.9210 
_cell_angle_alpha  86.122 
_cell_angle_beta   83.605 
_cell_angle_gamma  84.094 
 
_shelx_F_squared_multiplier     1.000 
 
loop_ 
 _refln_index_h 
 _refln_index_k 
 _refln_index_l 
 _refln_F_squared_calc 
 _refln_F_squared_meas 
 _refln_F_squared_sigma 
 _refln_observed_status 
   2   0   0    16765.62    15477.97    120.34 o 
   3   0   0     1096.18     1096.46     17.43 o 
   4   0   0      942.54      899.32     17.05 o 
   5   0   0        0.66        7.17      5.88 o 
   6   0   0      733.81      688.12     53.86 o 
   7   0   0       68.70       62.90     11.93 o 
   8   0   0      114.42      130.77     44.18 o 
   9   0   0       75.16       64.12     10.31 o 
  10   0   0      379.43      460.79     37.02 o 
  11   0   0      295.75      336.38    333.47 o 
  12   0   0      318.17      288.30     65.51 o 
  13   0   0       20.23       26.26     32.58 o 
 -14   1   0       85.64       67.24     25.23 o 
 -13   1   0       16.34       30.66     21.62 o 
 -12   1   0        9.99       29.97     18.12 o 
 -11   1   0      498.25      454.07     87.18 o 
 -10   1   0       11.39      110.78     27.84 o 
  -9   1   0      592.41      602.15     21.75 o 
  -8   1   0      173.71      169.49     14.47 o 
  -7   1   0      301.84      261.71     15.68 o 
  -6   1   0     1638.74     1813.65     40.58 o 
  -5   1   0     2628.95     2666.07     33.14 o 
  -4   1   0     1668.10     1674.47     30.84 o 
  -3   1   0      181.69      151.13      4.16 o 
  -2   1   0      741.03      731.24     32.34 o 
   2   1   0     7984.56     7772.92    190.68 o 
   3   1   0     1329.54     1272.82     27.76 o 
   4   1   0      773.60      723.39     16.56 o 
   5   1   0      254.80      261.59      7.29 o 
   6   1   0      688.54      688.98     34.05 o 
   7   1   0     1215.94     1227.67     24.24 o 
   8   1   0      288.74      323.21     38.52 o 
   9   1   0      131.29      180.00     29.39 o 
  10   1   0     1201.50     1124.95     79.85 o 
  11   1   0      127.41       87.92     22.71 o 
  12   1   0      204.46      224.22     48.13 o 
  14   1   0       75.85      105.94     29.08 o 
 -14   2   0        0.12       27.50     19.65 o 
 -13   2   0        0.06       57.86     35.25 o 
 -12   2   0       18.09       17.67     13.03 o 
 -11   2   0      142.64       69.80     34.75 o 
 -10   2   0       73.72       69.31     19.15 o 
  -9   2   0      447.89      598.96     46.85 o 
  -8   2   0      315.80      289.97     27.15 o 
  -7   2   0      271.03      243.52     31.46 o 
  -5   2   0       20.85       45.71     22.51 o 
  -4   2   0       17.08       32.29     19.50 o 
  -3   2   0      891.66      931.79     40.33 o 
  -2   2   0     1036.07     1048.22     24.01 o 
  -1   2   0     1131.75     1063.15     16.41 o 
   0   2   0    20601.54    18845.77    147.56 o 
   1   2   0    15582.54    15309.37    163.98 o 
   2   2   0     3674.28     3559.19     24.28 o 
   3   2   0     2753.60     2579.77     41.32 o 
   4   2   0      834.37      849.28     25.67 o 
   5   2   0     2030.53     2112.38     35.50 o 
   6   2   0      103.00       97.85     32.88 o 
   7   2   0      132.78      135.77     16.29 o 
   8   2   0      693.10      656.63     56.65 o 
   9   2   0      303.06      268.68     40.92 o 
  10   2   0      389.34      389.38     30.96 o 
  11   2   0      795.00      844.96     31.25 o 
  12   2   0        9.65       64.62     68.32 o 
  13   2   0      147.98      216.23     40.73 o 
  14   2   0       59.49       33.08     20.93 o 
 -13   3   0       15.07       58.84     13.58 o 
 -12   3   0        0.46       39.44     20.73 o 
 -11   3   0       24.24      -13.97     33.77 o 
 -10   3   0      259.63      305.78     63.53 o 
  -9   3   0        1.56       24.04     24.39 o 
  -8   3   0      752.84     1019.37     77.65 o 
  -7   3   0      455.62      427.46     35.30 o 
  -6   3   0     1436.46     1539.30     88.22 o 
  -5   3   0       82.99      100.46     27.40 o 
  -4   3   0      123.67      114.63     27.89 o 
  -3   3   0     1246.81     1364.70     35.28 o 
  -2   3   0     1355.71     1413.02     25.41 o 
  -1   3   0      605.89      518.38     17.54 o 
   0   3   0      900.27      909.31     16.34 o 
   1   3   0    16899.95    16566.73    108.96 o 
   2   3   0     5006.30     4788.77     24.98 o 
   3   3   0      638.71      602.35     22.82 o 
   4   3   0      682.44      632.21     15.73 o 
   5   3   0      645.29      698.91     24.32 o 
   6   3   0       52.16       47.81      8.97 o 
   7   3   0       41.50       56.09     18.85 o 
   8   3   0       39.87       39.13      8.66 o 
   9   3   0        3.69       14.09     17.34 o 
  10   3   0        3.69        8.15     11.30 o 
  11   3   0        1.49       10.54      7.85 o 
  12   3   0      193.05      203.14     54.45 o 
  13   3   0       10.04       19.94     21.77 o 
  14   3   0        0.09       14.71     16.39 o 
 -13   4   0        6.82       -0.64     33.47 o 
 -12   4   0       37.05       45.17     26.21 o 
 -11   4   0        7.54       80.47     22.46 o 
 -10   4   0      394.64      428.40     78.25 o 
  -9   4   0       82.82       48.33     31.35 o 
  -8   4   0      250.27      269.64     36.58 o 
  -7   4   0      207.32      257.79     48.33 o 
  -6   4   0     1683.24     1581.60    105.69 o 
  -5   4   0     2871.78     3313.14     67.34 o 
  -4   4   0      801.39      843.48     44.51 o 
  -3   4   0     1493.73     1700.73     32.33 o 
  -2   4   0     3776.28     3887.12     68.27 o 
  -1   4   0       57.55       60.02      6.73 o 
   0   4   0      345.16      298.57     27.65 o 
   1   4   0      746.80      666.59     26.65 o 
   2   4   0     3575.53     3610.18     38.12 o 
   3   4   0     2564.77     2471.18     34.19 o 
   4   4   0     3168.96     3184.94     57.87 o 
   5   4   0      248.14      231.66     12.89 o 
   6   4   0       80.71       67.35     10.68 o 
   7   4   0      501.95      525.70     22.36 o 
   8   4   0       47.03       51.44      9.55 o 
   9   4   0        0.75       13.45     10.90 o 
  10   4   0      172.17      128.34     40.97 o 
  11   4   0      503.89      470.82     69.37 o 
  12   4   0      309.13      263.10     55.38 o 
  13   4   0        3.83       13.18     15.45 o 
 -13   5   0       28.11      103.03     44.08 o 
 -12   5   0       13.49       -4.54     14.76 o 
 -11   5   0       62.60       86.14     33.82 o 
 -10   5   0      525.80      509.12     86.79 o 
  -9   5   0      563.51      730.28     74.89 o 
  -8   5   0       37.45       17.33     37.91 o 
  -7   5   0      625.46      736.45    115.12 o 
  -6   5   0       58.03      144.30     42.85 o 
  -5   5   0      979.89     1009.64     49.17 o 
  -4   5   0       92.28      106.53     11.30 o 
  -3   5   0       39.95       37.22      6.41 o 
  -2   5   0      275.88      294.51     16.49 o 
  -1   5   0     1187.36     1312.70     71.68 o 
   0   5   0     1337.14     1416.28     51.14 o 
   1   5   0     3170.68     3209.99     44.39 o 
   2   5   0     4611.30     4971.34     75.75 o 
   3   5   0      107.66      135.75     15.43 o 
   4   5   0     1890.97     1790.35     36.92 o 
   5   5   0      176.73      131.41     19.96 o 
   6   5   0       55.31       61.70      8.57 o 
   7   5   0       94.57      100.45     12.70 o 
   8   5   0       47.03       48.96      9.66 o 
   9   5   0       22.88       27.89     12.70 o 
  10   5   0      570.49      618.09     44.85 o 
  11   5   0      176.98      159.53     36.68 o 
  12   5   0      138.51      133.07     31.05 o 
  13   5   0       47.40       61.07     18.51 o 
 -12   6   0        1.53       55.04     24.09 o 
 -11   6   0      148.36       95.72     55.09 o 
 -10   6   0       16.90       26.26     27.40 o 
  -9   6   0       81.60       64.72     21.57 o 
  -8   6   0       19.50       27.25     35.05 o 
  -7   6   0      153.85      187.44     50.45 o 
  -6   6   0      938.08     1012.36    174.91 o 
  -5   6   0      500.84      482.66     15.06 o 
  -4   6   0      295.50      267.82     15.32 o 
  -3   6   0      373.74      344.32     16.02 o 
  -2   6   0      597.09      686.09     41.66 o 
  -1   6   0      508.43      535.76     27.90 o 
   0   6   0     3472.89     3810.02     71.84 o 
   1   6   0       58.28       60.67     19.30 o 
   2   6   0      638.00      644.42     48.28 o 
   3   6   0     3263.93     3418.15     45.90 o 
   4   6   0      554.96      540.46     21.35 o 
   5   6   0     1575.54     1673.35     33.26 o 
   6   6   0      127.94      137.47     11.85 o 
   7   6   0       30.71       36.23      8.10 o 
   8   6   0       69.24       53.35     14.99 o 
   9   6   0      199.35      190.57     23.99 o 
  10   6   0       34.01       26.75     11.20 o 
  11   6   0        0.47       -0.44     15.16 o 
  12   6   0       69.75       71.32     25.40 o 
  13   6   0       42.26       75.16     17.62 o 
 -12   7   0       45.93       97.35     53.71 o 
 -11   7   0       18.25       79.04     32.04 o 
 -10   7   0      225.28      167.85     42.06 o 
  -9   7   0      277.62      313.08     78.54 o 
  -8   7   0       19.99       42.85     33.72 o 
  -7   7   0       41.11      -14.12     35.74 o 
  -6   7   0     1048.58     1040.50    140.40 o 
  -5   7   0     2097.65     2102.72    108.90 o 
  -4   7   0     2375.22     2617.66    100.14 o 
  -3   7   0     1132.55     1174.42     36.69 o 
  -2   7   0      252.81      272.69     42.60 o 
  -1   7   0        0.15       25.68     19.03 o 
   0   7   0       16.17       19.06     25.45 o 
   1   7   0      139.33      181.21     28.72 o 
   2   7   0      217.83      263.48     33.26 o 
   3   7   0      207.64      217.63     34.55 o 
   4   7   0      381.78      387.72      9.98 o 
   5   7   0      661.66      688.10     36.20 o 
   6   7   0      961.75     1003.02     37.62 o 
   7   7   0       53.89       26.23     26.16 o 
   8   7   0        2.81       28.43     16.02 o 
   9   7   0      376.21      330.48     57.49 o 
  10   7   0       24.88        1.91     14.88 o 
  11   7   0        1.81       13.70     16.77 o 
  12   7   0       26.94       13.18     23.65 o 
  13   7   0       84.63       69.56     39.30 o 
 -11   8   0       21.50       91.18     49.07 o 
 -10   8   0       36.26       23.40     40.58 o 
  -9   8   0       83.70       77.16     34.75 o 
  -8   8   0       28.03       37.72     28.93 o 
  -7   8   0       16.89      -44.78     44.78 o 
  -6   8   0      234.97      184.48     43.84 o 
  -5   8   0      440.70      433.24     76.22 o 
  -4   8   0     1239.33     1215.16     63.68 o 
  -3   8   0     1334.37     1313.63     75.01 o 
  -2   8   0      159.57      166.62     33.00 o 
  -1   8   0      128.89      131.33     19.21 o 
   0   8   0      871.33      896.34     31.85 o 
   1   8   0      160.12      161.66     28.96 o 
   2   8   0      167.45      195.50     35.90 o 
   3   8   0     1188.66     1283.70     56.57 o 
   4   8   0      363.81      330.13     51.36 o 
   5   8   0      544.68      591.70     21.32 o 
   6   8   0      282.32      250.12     32.29 o 
   7   8   0      379.27      417.23     44.44 o 
   8   8   0      333.78      272.56     40.98 o 
   9   8   0      198.43      163.86     30.01 o 
  10   8   0        7.53       16.38     28.31 o 
  11   8   0       30.17       17.23     13.33 o 
  12   8   0       22.35       26.47     16.55 o 
 -10   9   0      139.39      120.90     53.71 o 
  -9   9   0       25.38       22.76     25.42 o 
  -8   9   0       17.36      -19.10     33.32 o 
  -7   9   0        4.26       -2.76     43.44 o 
  -6   9   0      180.26      174.91     37.17 o 
  -5   9   0       16.49       44.28     22.17 o 
  -4   9   0      865.13      953.51     60.98 o 
  -3   9   0     1123.12     1214.15    102.56 o 
  -2   9   0     1343.50     1388.03     61.37 o 
  -1   9   0      573.85      562.88     30.67 o 
   0   9   0      813.37      780.47     27.72 o 
   1   9   0      232.84      203.79     27.82 o 
   2   9   0      121.46      126.43     20.52 o 
   3   9   0      269.64      249.96     28.48 o 
   4   9   0     2045.50     2236.24    131.66 o 
   5   9   0      874.99      955.82     67.66 o 
   6   9   0      277.79      263.30     34.11 o 
   7   9   0      583.79      544.35     75.96 o 
   8   9   0       41.58       36.10     18.96 o 
   9   9   0       29.59       18.70     36.75 o 
  10   9   0        4.04       28.25     10.73 o 
  11   9   0        6.13       10.23     16.51 o 
  12   9   0        0.08        4.79     12.00 o 
  -9  10   0        9.13       30.41     32.78 o 
  -8  10   0        3.36       22.07     29.37 o 
  -7  10   0        1.15      124.90     40.04 o 
  -6  10   0        0.35      -27.10     36.93 o 
  -5  10   0      108.86       45.61     26.46 o 
  -4  10   0       59.08       72.47     27.60 o 
  -3  10   0      458.18      473.09     34.66 o 
  -2  10   0      263.75      228.67     35.71 o 
  -1  10   0      138.71      150.21     22.85 o 
   0  10   0      593.67      615.66     82.11 o 
   1  10   0      199.63      218.22     26.23 o 
   2  10   0        6.62      -16.54     16.95 o 
   3  10   0       24.91       24.19     17.87 o 
   4  10   0       55.74       66.92     12.95 o 
   5  10   0      820.26      864.41    154.91 o 
   6  10   0      391.56      441.98     98.78 o 
   7  10   0       22.76       20.68     29.40 o 
   8  10   0       14.25       30.30     17.89 o 
   9  10   0       13.57       35.08     12.91 o 
  10  10   0       40.02       38.20     21.46 o 
  11  10   0       44.67       25.45     14.09 o 
  -8  11   0       25.41       38.36     36.58 o 
  -7  11   0      142.60      117.39     45.42 o 
  -6  11   0       37.06       26.11     30.80 o 
  -5  11   0       42.68       -0.15     23.00 o 
  -4  11   0       26.71       19.99     39.39 o 
  -3  11   0       24.10       -2.85     12.88 o 
  -2  11   0      251.40      245.82     39.65 o 
  -1  11   0      589.16      505.05     66.28 o 
   0  11   0       91.12      105.88     14.49 o 
   1  11   0       38.07       37.57     17.16 o 
   2  11   0        1.02       26.77     17.48 o 
   3  11   0        5.39       25.57     21.35 o 
   4  11   0        8.46       39.25     20.34 o 
   5  11   0      116.22       62.94     27.79 o 
   6  11   0       88.82       56.92     26.26 o 
   7  11   0       10.68      -20.83     27.25 o 
   8  11   0      122.21      120.06     29.97 o 
   9  11   0       28.45       15.47     12.75 o 
  10  11   0       54.50       72.13     23.94 o 
  -7  12   0       21.27       12.29     40.68 o 
  -6  12   0       96.39      195.10     51.93 o 
  -5  12   0       23.61       39.74     33.03 o 
  -4  12   0       10.35       11.45     19.80 o 
  -3  12   0      251.36      217.90     54.70 o 
  -2  12   0      175.71      147.65     24.63 o 
  -1  12   0      426.55      395.59     54.30 o 
   0  12   0      146.52      152.99     57.56 o 
   1  12   0       15.29       21.37     12.89 o 
   2  12   0       20.76       33.68     18.45 o 
   3  12   0       51.82       53.27     28.68 o 
   4  12   0        5.55       47.74     22.81 o 
   5  12   0       82.21       84.27     28.78 o 
   6  12   0      139.75      137.39     50.80 o 
   7  12   0        0.54       29.32     18.36 o 
   8  12   0       25.69       51.39     18.07 o 
   9  12   0       27.06       30.71     26.11 o 
  -5  13   0       24.97      -11.35     35.15 o 
  -4  13   0        0.10       57.61     21.03 o 
  -3  13   0       12.84       47.44     32.78 o 
  -2  13   0      106.93      100.46     30.41 o 
  -1  13   0      126.04       99.38     27.55 o 
   0  13   0       90.06       55.76     17.27 o 
   1  13   0       24.54       17.48     11.22 o 
   2  13   0        0.13      -23.00     23.00 o 
   3  13   0       87.16       61.31     38.41 o 
   4  13   0       88.67       97.65     29.77 o 
   5  13   0        1.97       34.16     20.39 o 
   6  13   0      198.10      191.39     46.95 o 
   7  13   0      151.22       83.08     33.37 o 
   8  13   0        1.83       70.69     25.42 o 
  -3  14   0       41.09       15.65     15.99 o 
  -2  14   0       94.97      157.97     50.90 o 
  -1  14   0        8.84        5.73     24.19 o 
   0  14   0      281.75      239.53     43.32 o 
   1  14   0       28.27       14.12     16.59 o 
   2  14   0       14.01       14.81     19.25 o 
   3  14   0        0.09       -2.67     24.29 o 
   5  14   0       26.18       76.57     33.03 o 
   6  14   0      101.99       98.44     38.60 o 
  -6 -14   1       59.24       87.63     35.25 o 
  -5 -14   1       46.37       46.60     12.54 o 
  -4 -14   1        2.78       19.99     18.17 o 
  -3 -14   1       28.99       23.30     28.68 o 
  -2 -14   1       51.99       23.50     20.14 o 
  -1 -14   1        2.66      -21.13     21.13 o 
   0 -14   1      101.95       87.53     35.20 o 
   1 -14   1       57.93       42.36     15.30 o 
   2 -14   1       47.19       66.74     40.48 o 
   3 -14   1        4.89       34.70     22.81 o 
  -8 -13   1       24.78       41.17     23.50 o 
  -7 -13   1      388.41      332.68     85.06 o 
  -6 -13   1      214.47      130.53     32.34 o 
  -4 -13   1        5.62       38.60     23.75 o 
  -3 -13   1       42.73       48.77     21.18 o 
  -2 -13   1       13.90      -16.69     23.35 o 
  -1 -13   1        8.30       35.85     13.79 o 
   0 -13   1       14.18       36.55     11.16 o 
   1 -13   1        5.57       25.52     16.83 o 
   2 -13   1      190.25      152.74    167.01 o 
   3 -13   1       51.86       50.50     40.58 o 
   4 -13   1      174.57      136.99     44.18 o 
   5 -13   1        0.92       -0.69     32.78 o 
  -9 -12   1        4.41      -28.93     28.93 o 
  -8 -12   1        0.74       25.37     30.66 o 
  -7 -12   1      123.94      130.82     28.98 o 
  -6 -12   1      320.29      292.10     73.16 o 
  -5 -12   1      156.39      150.77     50.16 o 
  -4 -12   1        0.19       10.52     22.41 o 
  -3 -12   1        2.84       24.58     27.30 o 
  -2 -12   1        3.10        3.94     16.98 o 
  -1 -12   1        7.39        7.42     14.99 o 
   0 -12   1      143.19      122.45     41.20 o 
   1 -12   1       90.87       91.59     63.53 o 
   2 -12   1       24.90       49.27     15.85 o 
   3 -12   1      161.20      161.63     45.02 o 
   4 -12   1      170.46      106.34     37.91 o 
   5 -12   1       29.10       73.75     32.88 o 
   6 -12   1        2.46       12.39     23.25 o 
   7 -12   1       11.43       21.97     23.20 o 
 -10 -11   1        0.08       -3.52     16.14 o 
  -9 -11   1        0.82       10.59     19.35 o 
  -8 -11   1       25.76       15.09     14.12 o 
  -7 -11   1        1.84       40.78     41.96 o 
  -6 -11   1      264.06      190.65     46.50 o 
  -5 -11   1      101.17      136.00     28.98 o 
  -4 -11   1        2.31       23.84     22.12 o 
  -3 -11   1       66.44       49.07     23.00 o 
  -2 -11   1       96.06       98.91     17.76 o 
  -1 -11   1        8.45       28.04     12.88 o 
   0 -11   1       47.59       19.01     14.09 o 
   1 -11   1      590.19      480.71     73.40 o 
   2 -11   1      158.51      124.17     31.55 o 
   3 -11   1       66.68       60.06     13.20 o 
   4 -11   1      112.01      119.52     32.09 o 
   5 -11   1      151.50      212.03     60.97 o 
   6 -11   1       30.53       38.16     17.77 o 
   7 -11   1       26.21       40.92     18.51 o 
   8 -11   1       17.29       25.87     43.00 o 
 -11 -10   1       13.97       30.53     13.21 o 
 -10 -10   1        1.87       14.79     14.92 o 
  -9 -10   1       39.96       34.85     17.49 o 
  -8 -10   1       13.08        1.83     22.07 o 
  -7 -10   1       17.92       24.66     32.01 o 
  -6 -10   1      291.80      317.99     45.24 o 
  -5 -10   1     1519.91     1769.84     83.13 o 
  -4 -10   1      598.58      633.43     18.89 o 
  -3 -10   1      321.74      262.82     57.51 o 
  -2 -10   1      607.47      603.86     74.63 o 
  -1 -10   1       74.46       48.66     22.49 o 
   0 -10   1      343.94      345.76     24.55 o 
   1 -10   1      133.87      169.07     43.81 o 
   2 -10   1      335.20      329.40     58.87 o 
   3 -10   1       82.26       56.59     10.01 o 
   4 -10   1        1.35      -28.29     31.99 o 
   5 -10   1      297.98      228.67     81.55 o 
   6 -10   1       19.42       63.88     65.51 o 
   7 -10   1        3.94        8.49     25.97 o 
   8 -10   1       50.17      -15.45     40.04 o 
   9 -10   1       28.01       68.77     29.42 o 
 -12  -9   1       24.62       12.25     11.30 o 
 -11  -9   1       67.24       90.52     47.69 o 
 -10  -9   1        2.83       36.21     11.57 o 
  -9  -9   1        6.28       43.70     18.91 o 
  -8  -9   1        0.10       19.02     31.10 o 
  -7  -9   1      132.15      139.16    116.16 o 
  -6  -9   1      383.18      306.17     44.55 o 
  -5  -9   1      252.79      287.12     25.64 o 
  -4  -9   1      345.21      339.57     64.67 o 
  -3  -9   1      203.58      228.30     38.16 o 
  -2  -9   1      162.05      170.82     21.77 o 
  -1  -9   1       73.36       75.45     20.05 o 
   0  -9   1      170.89      171.46     24.08 o 
   1  -9   1      149.19      138.36     18.94 o 
   2  -9   1      574.92      589.53     24.64 o 
   3  -9   1        0.35        3.98     17.13 o 
   4  -9   1      207.51      196.07     25.92 o 
   5  -9   1      532.92      549.99    460.69 o 
   6  -9   1      115.65      179.60     49.07 o 
   7  -9   1      186.40      182.46     66.45 o 
   8  -9   1       29.51       29.62     25.92 o 
   9  -9   1       42.45       22.02     36.48 o 
  10  -9   1      142.75      159.90     51.98 o 
 -12  -8   1       27.83       31.65     35.49 o 
 -11  -8   1       93.96      101.91     24.98 o 
 -10  -8   1        1.32        7.31     26.09 o 
  -9  -8   1       30.84       38.11     14.84 o 
  -8  -8   1      260.63      295.24     42.01 o 
  -7  -8   1       25.73       47.03     14.41 o 
  -6  -8   1        0.68       26.01     19.03 o 
  -5  -8   1       62.89       74.07     22.34 o 
  -4  -8   1       27.96       28.28     14.17 o 
  -3  -8   1       65.16       40.92      9.87 o 
  -2  -8   1        1.70       33.25     11.41 o 
  -1  -8   1      456.67      479.11     59.10 o 
   0  -8   1       13.75       23.04     13.55 o 
   1  -8   1        4.11       10.35     15.47 o 
   2  -8   1      288.77      248.08     32.26 o 
   3  -8   1      632.35      583.20     82.02 o 
   4  -8   1     1023.54     1008.21     48.83 o 
   5  -8   1      973.19     1089.91     87.82 o 
   6  -8   1      482.86      450.42     96.71 o 
   7  -8   1      437.94      422.13    349.32 o 
   8  -8   1       75.91       56.57     20.93 o 
   9  -8   1        4.42      -10.27     44.48 o 
  10  -8   1       28.60       46.60     40.23 o 
  11  -8   1       19.19       52.97     28.68 o 
 -13  -7   1       10.88       41.73     21.13 o 
 -12  -7   1      110.72      142.89     28.24 o 
 -11  -7   1       11.92       15.91     15.47 o 
 -10  -7   1        2.24       27.51     13.20 o 
  -9  -7   1        0.31       38.13     16.70 o 
  -8  -7   1      430.55      384.32     50.80 o 
  -7  -7   1      313.17      310.73     37.01 o 
  -6  -7   1      107.85       78.49     14.47 o 
  -5  -7   1      185.66      167.11     32.17 o 
  -4  -7   1      209.69      173.35     17.22 o 
  -3  -7   1      222.50      204.77     19.97 o 
  -2  -7   1        3.11       12.31      8.08 o 
  -1  -7   1      433.99      471.75     85.42 o 
   0  -7   1       57.80       76.57     28.61 o 
   1  -7   1        0.30        4.67      8.56 o 
   2  -7   1       60.68      106.26     20.07 o 
   3  -7   1       14.73       35.41      9.14 o 
   4  -7   1        0.79        5.47     16.22 o 
   5  -7   1        0.42        5.47     17.40 o 
   6  -7   1       89.62       91.92     40.04 o 
   7  -7   1        0.51      -20.34     36.58 o 
   8  -7   1      242.84      277.00     60.47 o 
   9  -7   1      139.63       84.56     51.24 o 
  10  -7   1       45.37       74.59     39.54 o 
  11  -7   1      197.77      192.88     48.13 o 
  12  -7   1       16.33       39.00     29.57 o 
 -13  -6   1        2.98       36.02     19.55 o 
 -12  -6   1       43.62       30.65     15.64 o 
 -11  -6   1       27.05       15.10     13.25 o 
 -10  -6   1      707.39      868.00     44.11 o 
  -9  -6   1        0.26       17.14     13.50 o 
  -8  -6   1      656.05      484.38     41.37 o 
  -7  -6   1      284.96      246.41     23.48 o 
  -6  -6   1      119.06      127.15     29.88 o 
  -5  -6   1      478.41      464.93     23.34 o 
  -4  -6   1      334.61      305.06     28.57 o 
  -3  -6   1      479.06      445.94     21.14 o 
  -2  -6   1      112.28       60.51     12.09 o 
  -1  -6   1      289.81      340.20     44.06 o 
   0  -6   1     2205.84     2360.76     76.12 o 
   1  -6   1      173.77      132.48     32.09 o 
   2  -6   1      338.85      319.54     23.42 o 
   3  -6   1       12.44        2.16     19.72 o 
   4  -6   1        9.18        3.97      3.80 o 
   5  -6   1      278.79      299.59     18.86 o 
   6  -6   1       20.55       -2.62     37.62 o 
   7  -6   1       10.35       35.25     22.66 o 
   8  -6   1       77.70       90.88     39.05 o 
   9  -6   1      176.52      278.92     63.04 o 
  10  -6   1        1.81       39.35     29.82 o 
  11  -6   1        1.05      -21.38     35.15 o 
  12  -6   1        9.37        1.73     20.49 o 
 -13  -5   1       17.83       27.25     25.08 o 
 -12  -5   1       58.85       57.87     14.14 o 
 -11  -5   1      157.03      165.52     31.97 o 
 -10  -5   1      325.30      313.07     60.86 o 
  -9  -5   1      950.50     1067.32     66.72 o 
  -8  -5   1      168.04      185.33     22.07 o 
  -7  -5   1      325.66      308.64     13.69 o 
  -6  -5   1       47.30       47.30      5.62 o 
  -5  -5   1      191.74      156.52     25.89 o 
  -4  -5   1      716.47      675.04     33.13 o 
  -3  -5   1      184.08      255.92     11.52 o 
  -2  -5   1     3908.01     3929.78     36.57 o 
  -1  -5   1     1083.29     1051.33     33.38 o 
   0  -5   1      547.82      462.66     25.13 o 
   1  -5   1       86.11      108.40     18.36 o 
   2  -5   1      731.18      798.59     34.77 o 
   3  -5   1        7.64       10.05      5.84 o 
   4  -5   1       56.69       53.72      9.94 o 
   5  -5   1     1080.64     1079.39     39.99 o 
   6  -5   1      490.74      655.59     59.63 o 
   7  -5   1      325.83      405.45     99.42 o 
   8  -5   1      159.97      133.54     45.42 o 
   9  -5   1     1439.41     1445.85   1150.73 o 
  10  -5   1       89.05      118.08     22.07 o 
  11  -5   1       11.77        0.20     38.16 o 
  12  -5   1       50.44       52.97     31.30 o 
  13  -5   1        0.15       41.91     30.56 o 
 -14  -4   1        4.94      -20.19     20.19 o 
 -13  -4   1        0.24       11.45     12.09 o 
 -12  -4   1      166.80      119.31     17.65 o 
 -11  -4   1      466.13      408.28     36.02 o 
 -10  -4   1       24.83       20.95     16.25 o 
  -9  -4   1       41.69       26.32     17.47 o 
  -8  -4   1        7.12        3.49     10.07 o 
  -7  -4   1        8.25       13.93      5.01 o 
  -6  -4   1      517.16      490.20     17.83 o 
  -5  -4   1      330.28      328.32     16.46 o 
  -4  -4   1      681.93      809.92     52.33 o 
  -3  -4   1    14425.77    14702.34    239.21 o 
  -2  -4   1      632.96      595.99     16.62 o 
  -1  -4   1      241.57      218.32      9.73 o 
   0  -4   1     8023.47     8077.49     69.11 o 
   1  -4   1      101.30       89.32     10.47 o 
   2  -4   1       76.07       76.92      8.51 o 
   3  -4   1     2488.57     2649.35     31.51 o 
   4  -4   1      532.23      522.02     24.13 o 
   5  -4   1       94.27      100.12     27.60 o 
   6  -4   1      117.98      111.67     37.32 o 
   7  -4   1      257.66      235.18     29.27 o 
   8  -4   1       63.80       79.58     41.71 o 
   9  -4   1      580.63      764.44     67.98 o 
  10  -4   1       51.56       70.99     40.13 o 
  11  -4   1       31.37       46.50     25.67 o 
  12  -4   1       14.01       73.16     33.37 o 
  13  -4   1        0.68       52.82     17.33 o 
 -14  -3   1       14.08       16.24     21.18 o 
 -13  -3   1        2.06       31.64     22.36 o 
 -12  -3   1       15.25       28.63     25.03 o 
 -11  -3   1        0.49       -4.11     12.39 o 
 -10  -3   1      224.10      274.36     21.22 o 
  -9  -3   1     1271.58     1343.63     45.58 o 
  -8  -3   1     1716.40     1750.74     69.83 o 
  -7  -3   1       81.50       79.72     10.43 o 
  -6  -3   1      916.45      958.45     44.06 o 
  -5  -3   1      967.67     1058.01     22.66 o 
  -4  -3   1     1416.71     1377.77     33.69 o 
  -3  -3   1      703.30      648.61     29.66 o 
  -2  -3   1     6875.14     6949.89    135.51 o 
  -1  -3   1     2463.07     2299.60     28.59 o 
   0  -3   1      240.64      261.94     18.24 o 
   1  -3   1     1440.83     1358.19     46.04 o 
   2  -3   1     3106.99     3057.33     37.32 o 
   3  -3   1      235.72      217.96     23.13 o 
   4  -3   1     2259.66     2389.01     54.49 o 
   5  -3   1       62.82      121.49     27.50 o 
   6  -3   1        0.34       16.98     18.36 o 
   7  -3   1      417.08      498.50     62.05 o 
   8  -3   1      169.73      213.51     40.63 o 
   9  -3   1      256.57      395.13     76.07 o 
  10  -3   1      449.21      555.23     47.79 o 
  11  -3   1        4.56       23.65     25.37 o 
  12  -3   1        0.12       15.11     17.67 o 
  13  -3   1        1.98      -26.07     26.07 o 
 -14  -2   1        9.42       -4.20     25.03 o 
 -13  -2   1       30.66       27.20     30.06 o 
 -12  -2   1       21.83       51.29     22.26 o 
 -11  -2   1      160.67      195.18     29.64 o 
 -10  -2   1        1.75        4.34      8.04 o 
  -9  -2   1       96.61      124.44     25.89 o 
  -8  -2   1     1223.76     1251.44     56.52 o 
  -7  -2   1     1032.51      985.32     25.47 o 
  -6  -2   1       13.37       13.42      6.40 o 
  -5  -2   1     1646.65     1710.11     33.08 o 
  -4  -2   1      104.11      105.09      5.78 o 
  -3  -2   1     9509.71     9501.56     68.89 o 
  -2  -2   1     3405.56     3436.88     28.46 o 
  -1  -2   1     8597.72     8502.79     99.37 o 
   0  -2   1      883.32      826.54     11.41 o 
   1  -2   1      875.41      873.64     15.03 o 
   2  -2   1       12.86       19.63      4.63 o 
   3  -2   1      834.74      807.03     16.61 o 
   4  -2   1     2289.36     2547.80     74.44 o 
   5  -2   1     2147.43     2343.42     35.90 o 
   6  -2   1     1744.96     1925.40     18.35 o 
   7  -2   1      621.76      652.68     12.08 o 
   8  -2   1     1989.28     2129.22     90.46 o 
   9  -2   1        1.33       18.56     14.91 o 
  10  -2   1      483.64      603.65     55.59 o 
  11  -2   1        8.74       21.47     29.42 o 
  12  -2   1        2.62       16.34     15.06 o 
  13  -2   1       10.55       10.42     19.94 o 
  14  -2   1       22.48       -4.05     28.09 o 
 -14  -1   1      125.06      108.16     28.73 o 
 -12  -1   1        0.74       -5.23     19.85 o 
 -10  -1   1       13.33        8.93      9.56 o 
  -9  -1   1        0.86       17.70     12.12 o 
  -8  -1   1       11.65        7.93     14.04 o 
  -7  -1   1      342.01      402.75     47.91 o 
  -6  -1   1       29.71       33.51     18.24 o 
  -5  -1   1      240.01      228.44     17.89 o 
  -4  -1   1     1577.20     1624.62     24.84 o 
  -3  -1   1     2997.52     2780.44     41.66 o 
  -2  -1   1     3664.56     3457.79     28.15 o 
   3  -1   1     1033.02     1109.82     22.50 o 
   4  -1   1      946.11      982.79     24.49 o 
   5  -1   1       57.61       61.17     14.92 o 
   6  -1   1      111.81      135.73     12.50 o 
   7  -1   1       71.98       76.12      8.99 o 
   8  -1   1        8.95        5.60      4.03 o 
   9  -1   1      462.95      460.98     17.53 o 
  10  -1   1      228.50      213.02     32.24 o 
  11  -1   1      124.50      167.80     43.34 o 
  12  -1   1       30.33       27.69     39.35 o 
  13  -1   1       85.47      148.35     26.11 o 
  14  -1   1        4.62       -7.06     21.13 o 
 -12   0   1       83.30       50.16     23.50 o 
 -11   0   1      110.45       83.48     26.71 o 
 -10   0   1      306.41      247.97     51.64 o 
  -9   0   1      147.87      123.37     26.66 o 
  -8   0   1      687.65      692.49     72.54 o 
  -7   0   1      139.15      116.24     20.59 o 
  -6   0   1      139.68      161.53     29.26 o 
  -5   0   1      154.90      167.67     13.81 o 
  -4   0   1       57.73       49.75      6.22 o 
  -3   0   1      851.10      799.07     15.97 o 
  -2   0   1     1158.27     1058.70     15.56 o 
   2   0   1     5591.03     5212.97     33.50 o 
   3   0   1     1191.10     1134.17     20.17 o 
   4   0   1       43.58       13.80     10.27 o 
   5   0   1      376.09      375.28      9.07 o 
   6   0   1      341.86      351.09     12.12 o 
   7   0   1     1209.16     1284.65     22.00 o 
   8   0   1       44.83       29.00     16.24 o 
   9   0   1     1790.56     1839.43     65.13 o 
  10   0   1      354.17      391.65     25.91 o 
  11   0   1      317.34      387.33     80.07 o 
  12   0   1      114.08      152.00     57.31 o 
  13   0   1        5.33       32.09     16.93 o 
 -13   1   1        4.66       -7.40     23.00 o 
 -12   1   1       80.01       73.06     26.21 o 
 -11   1   1       76.71      134.87     26.81 o 
 -10   1   1      149.79      125.64     27.25 o 
  -9   1   1       41.97       41.54     21.38 o 
  -8   1   1      369.37      305.61     20.76 o 
  -7   1   1      692.42      629.71     16.94 o 
  -6   1   1      830.14      801.62     21.91 o 
  -5   1   1       65.91       80.88      9.86 o 
  -4   1   1      335.12      349.37     12.76 o 
  -3   1   1     1108.33     1070.29     19.26 o 
  -2   1   1      638.40      623.40     19.07 o 
   2   1   1     5276.64     4787.72     27.97 o 
   3   1   1       21.65       19.01      9.70 o 
   4   1   1     1446.15     1360.81     39.76 o 
   5   1   1       89.22       73.36      9.64 o 
   6   1   1        0.14        0.85     15.95 o 
   7   1   1      224.05      251.52     21.73 o 
   8   1   1       18.72       26.52     11.60 o 
   9   1   1      111.72      120.60     17.47 o 
  10   1   1     1112.94     1186.08     93.57 o 
  11   1   1      499.15      435.36     75.19 o 
  12   1   1       43.48        6.37     23.35 o 
  13   1   1       22.03       31.20     19.55 o 
  14   1   1       24.96        2.42     11.55 o 
 -13   2   1       37.23       28.93     25.52 o 
 -12   2   1       12.50      -11.26     26.21 o 
 -11   2   1      116.83       68.72     26.07 o 
 -10   2   1      286.81      332.63     51.49 o 
  -9   2   1        1.86       30.01     26.11 o 
  -8   2   1       69.65       63.19     34.11 o 
  -7   2   1      603.09      520.81     34.53 o 
  -6   2   1      232.64      252.71     52.58 o 
  -5   2   1     1074.24     1007.57     48.58 o 
  -4   2   1     1238.04     1349.43     50.40 o 
  -3   2   1      492.73      451.65     25.77 o 
  -2   2   1        8.91       13.88      6.50 o 
  -1   2   1     1072.90      978.51     16.61 o 
   0   2   1    13823.93    12931.34    115.80 o 
   1   2   1       97.28       86.68      7.53 o 
   2   2   1       34.93       33.87      3.86 o 
   3   2   1     4137.02     3951.44     29.57 o 
   4   2   1     1406.24     1402.59     23.87 o 
   5   2   1       25.80       24.56     12.18 o 
   6   2   1        0.32        5.79      7.06 o 
   7   2   1       17.04       27.50     22.66 o 
   8   2   1       23.53       40.02     11.29 o 
   9   2   1       27.31       21.95     17.45 o 
  10   2   1      600.10      572.36     31.82 o 
  11   2   1      447.16      517.23     54.76 o 
  12   2   1       58.90       72.11     16.07 o 
  13   2   1        1.79       46.06     15.45 o 
 -13   3   1        5.02       73.06     28.63 o 
 -12   3   1        4.77       -0.84     29.03 o 
 -11   3   1      166.60      208.77    174.56 o 
 -10   3   1      223.39      215.58     77.55 o 
  -9   3   1       66.49       60.52     37.67 o 
  -8   3   1      203.48      234.05     39.99 o 
  -7   3   1      318.53      303.31     53.81 o 
  -6   3   1     1464.47     1458.39     50.55 o 
  -5   3   1       10.97      -26.71     26.71 o 
  -4   3   1        1.88        2.37     14.66 o 
  -3   3   1       53.39       40.80     18.78 o 
  -2   3   1       53.91       52.64      6.97 o 
  -1   3   1        9.68       16.38      5.70 o 
   0   3   1       12.09       23.19      5.49 o 
   1   3   1      534.72      567.14     18.58 o 
   2   3   1      223.55      180.06     11.65 o 
   3   3   1     3261.28     3068.46     18.93 o 
   4   3   1       91.46       82.19      9.74 o 
   5   3   1     1957.41     1909.24     42.41 o 
   6   3   1      210.96      199.49     23.74 o 
   7   3   1       36.69       46.79     15.65 o 
   8   3   1      243.42      258.96     22.45 o 
   9   3   1        6.36       14.58      8.36 o 
  10   3   1       55.58       59.55     12.25 o 
  11   3   1       10.49       32.35     17.35 o 
  12   3   1       53.51       43.94     15.45 o 
  13   3   1      159.05      156.20     46.06 o 
 -13   4   1       17.56       54.30     14.12 o 
 -12   4   1        0.76        4.59     22.46 o 
 -11   4   1       25.70       21.43     22.36 o 
 -10   4   1       11.13       -8.39     35.30 o 
  -9   4   1      388.47      379.88     74.94 o 
  -8   4   1       78.78       76.96     28.34 o 
  -7   4   1      967.74      978.00    116.60 o 
  -6   4   1      945.66     1107.19     81.95 o 
  -5   4   1      498.12      495.44     98.09 o 
  -4   4   1      657.47      649.26     23.59 o 
  -3   4   1      254.41      271.02     14.88 o 
  -2   4   1        0.30        4.85      5.29 o 
  -1   4   1       14.24       19.01      5.21 o 
   0   4   1      970.27      906.84     21.30 o 
   1   4   1     1294.32     1343.31     21.27 o 
   2   4   1     1816.87     1785.66     31.54 o 
   3   4   1     2176.35     2123.19     37.44 o 
   4   4   1     6945.68     7275.86     74.17 o 
   5   4   1        0.63        3.90      3.56 o 
   6   4   1      147.79      124.47     15.53 o 
   7   4   1       20.55        9.65      7.08 o 
   8   4   1        1.32        9.07     11.95 o 
   9   4   1      267.05      284.67     31.72 o 
  10   4   1      209.57      222.51     27.98 o 
  11   4   1      182.63      170.51     35.85 o 
  12   4   1      137.00      128.75     20.44 o 
  13   4   1      287.74      235.48     43.54 o 
 -12   5   1        7.28       61.36     31.50 o 
 -11   5   1        3.69      110.63     43.99 o 
 -10   5   1        3.28       34.26     26.21 o 
  -9   5   1       30.27       59.49     35.00 o 
  -8   5   1      183.19      108.51     33.67 o 
  -7   5   1      781.24      801.86     61.26 o 
  -6   5   1      360.76      308.59     65.71 o 
  -5   5   1     2106.51     2114.91     81.85 o 
  -4   5   1     1270.78     1352.85     22.93 o 
  -3   5   1       26.53       41.47      9.23 o 
  -2   5   1      738.31      846.38     27.31 o 
  -1   5   1     4325.02     4795.85     63.43 o 
   0   5   1     1904.79     1967.38     71.16 o 
   1   5   1     2123.76     2085.90     50.77 o 
   2   5   1     1032.36     1290.63     41.54 o 
   3   5   1      470.04      513.77     25.63 o 
   4   5   1      362.73      337.01     12.60 o 
   5   5   1      381.95      397.38     13.08 o 
   6   5   1      119.48      113.05     13.18 o 
   7   5   1        0.40        0.98      5.27 o 
   8   5   1        4.83       29.72      8.86 o 
   9   5   1       14.79       38.98     21.38 o 
  10   5   1      464.70      444.77     56.31 o 
  11   5   1       81.63       79.43     19.50 o 
  12   5   1       83.37       62.70     17.67 o 
 -12   6   1       26.43       67.43     19.80 o 
 -11   6   1       80.41      130.08     42.55 o 
 -10   6   1      634.06      551.52    130.62 o 
  -9   6   1       85.45       67.93     29.87 o 
  -8   6   1      219.87      231.87     35.64 o 
  -7   6   1       27.58       23.65     27.35 o 
  -6   6   1     1422.76     1487.76    223.78 o 
  -5   6   1     1272.05     1172.41    111.40 o 
  -4   6   1      507.33      443.48     26.45 o 
  -3   6   1     1319.29     1290.20     22.84 o 
  -2   6   1       25.14       26.00      9.10 o 
  -1   6   1       42.40       76.12     13.60 o 
   0   6   1       12.78       -4.25     13.63 o 
   1   6   1     1959.72     2207.87     64.72 o 
   2   6   1       81.61       70.12     15.33 o 
   3   6   1     1301.08     1302.99     39.58 o 
   4   6   1       89.73       93.89     10.23 o 
   5   6   1     1398.92     1448.29     28.91 o 
   6   6   1      284.39      248.89     15.93 o 
   7   6   1      183.70      194.00     20.20 o 
   8   6   1      237.77      232.11     28.03 o 
   9   6   1      268.85      250.20     29.17 o 
  10   6   1       17.96       23.21     10.33 o 
  11   6   1      213.01      186.42     74.38 o 
  12   6   1       37.41       22.75     14.14 o 
  13   6   1        0.15       10.27     13.38 o 
 -11   7   1        4.83       16.74     21.13 o 
 -10   7   1       23.53       29.32     25.42 o 
  -9   7   1       53.33       61.02     26.26 o 
  -8   7   1       39.30       30.06     37.22 o 
  -7   7   1      569.08      565.79    111.77 o 
  -6   7   1      123.95      106.53     47.10 o 
  -5   7   1      188.96      209.07     50.40 o 
  -4   7   1      855.19      806.04     38.58 o 
  -3   7   1      429.14      408.35     83.80 o 
  -2   7   1      263.35      277.89     26.30 o 
  -1   7   1      230.99      319.54     48.69 o 
   0   7   1       44.96       42.18     12.20 o 
   1   7   1       99.69      119.00     23.79 o 
   2   7   1       29.59       43.53     13.32 o 
   3   7   1      230.08      255.95     31.27 o 
   4   7   1     2265.01     2470.14     49.03 o 
   5   7   1     1773.26     2004.65     63.34 o 
   6   7   1      243.62      250.07     11.17 o 
   7   7   1       67.57       54.74     12.33 o 
   8   7   1       61.40       74.14     10.01 o 
   9   7   1      139.32      136.15     16.59 o 
  10   7   1       56.87       32.32     15.10 o 
  11   7   1       13.16       19.16     17.85 o 
  12   7   1       50.19       56.82     25.77 o 
  13   7   1        6.21       30.85     20.24 o 
 -11   8   1       20.07       13.77     25.03 o 
 -10   8   1       33.19       32.83     26.46 o 
  -9   8   1       89.20       62.79     34.66 o 
  -8   8   1        1.86       48.23     38.01 o 
  -7   8   1        6.71      -26.51     36.63 o 
  -6   8   1      123.31       74.89     54.01 o 
  -5   8   1      175.82      146.08     21.25 o 
  -4   8   1        9.59        9.13     26.90 o 
  -3   8   1       96.86       77.58     19.23 o 
  -2   8   1      264.06      325.31     35.71 o 
  -1   8   1       26.09       26.57     12.96 o 
   0   8   1      288.12      271.57     49.81 o 
   1   8   1       33.33       41.15     13.48 o 
   2   8   1      148.51      107.08     32.73 o 
   3   8   1        0.65       10.47     11.17 o 
   4   8   1      137.40      172.67     27.36 o 
   5   8   1      254.77      207.57     49.67 o 
   6   8   1      413.00      451.01     28.49 o 
   7   8   1       53.54       56.89     10.89 o 
   8   8   1       14.13       52.64     17.85 o 
   9   8   1       88.84      100.88     21.81 o 
  10   8   1        6.22       24.25     15.49 o 
  11   8   1        0.07       12.06     13.48 o 
  12   8   1        8.93       20.73     20.09 o 
 -10   9   1        6.97       41.02     23.84 o 
  -9   9   1       31.52      -19.60     42.75 o 
  -8   9   1      192.88      205.32     47.69 o 
  -7   9   1       30.81       16.78     21.03 o 
  -6   9   1      106.69       87.82     41.96 o 
  -5   9   1     1471.70     1366.12     53.86 o 
  -4   9   1        6.91       -1.03     10.66 o 
  -3   9   1      523.52      499.23     38.06 o 
  -2   9   1       11.64       40.59     13.66 o 
  -1   9   1       25.40       48.76     16.12 o 
   0   9   1      496.33      445.47     64.11 o 
   1   9   1      390.67      383.80     51.89 o 
   2   9   1       27.02       61.26     21.18 o 
   3   9   1       30.15       35.52     11.46 o 
   4   9   1        3.58       15.10     13.96 o 
   5   9   1       48.87       64.53     14.34 o 
   6   9   1      189.23      172.79     23.05 o 
   7   9   1      682.57      686.47     46.66 o 
   8   9   1       20.11       40.44     13.72 o 
   9   9   1        4.99       16.05      9.36 o 
  10   9   1       64.40       48.78     13.70 o 
  11   9   1       50.03       34.18     23.64 o 
  12   9   1       39.34       41.71     28.29 o 
  -9  10   1      165.81      229.85     58.84 o 
  -8  10   1        0.92       49.91     45.91 o 
  -7  10   1        0.20       59.93     24.93 o 
  -6  10   1        1.05       47.74     28.68 o 
  -5  10   1        0.58       -7.16     34.90 o 
  -4  10   1       16.04       -1.28     34.85 o 
  -3  10   1      814.06      870.96    126.06 o 
  -2  10   1      183.79      161.42     30.06 o 
  -1  10   1       25.99       21.94     13.99 o 
   0  10   1       54.43       41.64     13.45 o 
   1  10   1      658.60      760.91     56.53 o 
   2  10   1       36.89        9.89     12.58 o 
   3  10   1        0.69       28.27     15.56 o 
   4  10   1       50.80       71.23     16.66 o 
   5  10   1      293.69      278.57     16.85 o 
   6  10   1      110.84      183.54     38.31 o 
   7  10   1       95.84       78.39     26.11 o 
   8  10   1       81.67      131.40     28.81 o 
   9  10   1      135.51      107.22     43.00 o 
  10  10   1       34.56       24.97     19.13 o 
  11  10   1       13.23       68.03     28.19 o 
  -8  11   1        1.52       44.78     38.65 o 
  -7  11   1       19.58       59.24     36.73 o 
  -6  11   1       77.83       51.00     39.84 o 
  -5  11   1       28.64      -20.98     38.60 o 
  -4  11   1      173.50      158.66     50.65 o 
  -3  11   1      273.09      217.61     45.66 o 
  -2  11   1      554.33      560.70     73.43 o 
  -1  11   1      738.56      827.17     70.69 o 
   0  11   1      537.16      615.18     78.81 o 
   1  11   1       92.32       97.88     17.43 o 
   2  11   1        6.82       21.42     14.38 o 
   3  11   1      135.65      131.85     28.14 o 
   4  11   1      104.71       97.51     34.58 o 
   5  11   1       60.45       66.05     25.57 o 
   6  11   1       57.54       52.53     22.41 o 
   7  11   1       27.22       62.94     65.11 o 
   8  11   1      360.84      490.11    514.84 o 
   9  11   1       15.12       35.35     22.91 o 
  10  11   1       85.90       56.82     32.09 o 
  -7  12   1        0.62       21.62     21.38 o 
  -6  12   1        4.62       62.10     27.40 o 
  -5  12   1      110.81      156.49     52.92 o 
  -4  12   1       89.39       96.61     42.75 o 
  -3  12   1      103.84       84.66     23.00 o 
  -2  12   1       82.32       79.30     36.67 o 
  -1  12   1      118.76      104.44     23.30 o 
   0  12   1      294.49      229.86     42.27 o 
   1  12   1        3.34      -10.26     15.88 o 
   2  12   1        0.19       10.58     19.77 o 
   3  12   1      179.19      158.16     26.01 o 
   4  12   1       81.59       91.53     46.90 o 
   5  12   1        9.64       -0.69     27.15 o 
   6  12   1       13.71       25.13     20.64 o 
   7  12   1        4.84       12.09     25.37 o 
   8  12   1      103.28      124.21     40.92 o 
   9  12   1      203.40      127.51     42.46 o 
  -5  13   1       77.92      111.17     53.56 o 
  -4  13   1       17.26       27.20     21.47 o 
  -3  13   1        9.70       -2.81     30.90 o 
  -2  13   1        0.16       17.57     34.36 o 
  -1  13   1      250.69      238.55     35.84 o 
   0  13   1       46.62       67.39     28.63 o 
   1  13   1      135.18      184.26     33.35 o 
   2  13   1      150.84      140.59     27.73 o 
   3  13   1       68.97       70.74     29.03 o 
   4  13   1        8.94       27.15     18.46 o 
   5  13   1        2.52        7.80     16.39 o 
   6  13   1      134.83      127.96     28.04 o 
   7  13   1        0.33      -27.45     29.03 o 
   8  13   1        0.17        6.22     16.39 o 
  -3  14   1       19.66       19.85     32.93 o 
  -2  14   1       47.19       29.57     24.83 o 
  -1  14   1       33.01       11.80     15.85 o 
   0  14   1      105.80      119.45     22.86 o 
   1  14   1       56.30       33.09     14.48 o 
   2  14   1        3.61      -22.21     22.21 o 
   3  14   1       80.95      136.45     39.49 o 
   4  14   1       59.85       88.02     42.85 o 
   5  14   1       70.96       80.66     38.65 o 
   6  14   1       28.76       27.20     32.24 o 
  -5 -14   2      157.94      113.44     32.24 o 
  -4 -14   2       40.61       46.40     15.40 o 
  -3 -14   2      157.34      111.72     27.05 o 
  -2 -14   2        0.92       -6.81     26.95 o 
  -1 -14   2        0.11       28.14     18.17 o 
   0 -14   2        1.49       19.20     18.02 o 
   1 -14   2       82.82       65.86     17.19 o 
   2 -14   2       59.11       41.81     27.55 o 
   3 -14   2      253.86      211.34     54.60 o 
  -7 -13   2      142.14      167.94     40.13 o 
  -6 -13   2       95.85       69.90     26.26 o 
  -5 -13   2       14.75       23.35     37.42 o 
  -4 -13   2       63.66       70.69     24.39 o 
  -3 -13   2        2.19       25.37     22.66 o 
  -2 -13   2       28.34       29.62     15.30 o 
  -1 -13   2        7.86       39.69     12.19 o 
   0 -13   2       43.49       49.29     16.04 o 
   1 -13   2       71.15       57.91     27.00 o 
   2 -13   2      126.39      120.85     34.06 o 
   3 -13   2       95.45       45.27     27.94 o 
   4 -13   2       44.29       27.10     26.07 o 
   5 -13   2      135.00       98.93     40.18 o 
  -9 -12   2        0.75       13.89     18.70 o 
  -8 -12   2        0.19       25.82     23.84 o 
  -7 -12   2      203.26      233.90     67.14 o 
  -6 -12   2      133.19       62.15     27.45 o 
  -5 -12   2        0.31       22.12     26.31 o 
  -4 -12   2       59.24      105.50     33.67 o 
  -3 -12   2        0.33       -4.99     16.09 o 
  -2 -12   2        9.66       19.50     22.86 o 
  -1 -12   2        2.03        7.50     24.51 o 
   0 -12   2       39.24       34.73     21.94 o 
   1 -12   2        0.32       42.15     29.84 o 
   2 -12   2       29.42       34.59     20.08 o 
   3 -12   2      464.77      352.48     60.08 o 
   4 -12   2      447.42      318.91     90.24 o 
   5 -12   2       62.98      104.06     46.95 o 
   6 -12   2       60.24       31.05     36.83 o 
   7 -12   2        0.09      -11.11     34.21 o 
 -10 -11   2        1.48       16.49     33.94 o 
  -9 -11   2        1.38        6.11     23.52 o 
  -8 -11   2       18.07       28.51      9.87 o 
  -7 -11   2       69.93       49.86     14.19 o 
  -6 -11   2      196.50      181.87     40.78 o 
  -5 -11   2       22.80       36.98     27.35 o 
  -4 -11   2      103.39      110.73     65.51 o 
  -3 -11   2      332.09      272.90     61.76 o 
  -2 -11   2        3.91       -0.80     25.99 o 
  -1 -11   2        0.38       -8.33     14.33 o 
   0 -11   2        5.21        5.03     12.24 o 
   1 -11   2      169.96      121.43     40.36 o 
   2 -11   2       58.76       46.27     12.29 o 
   3 -11   2       99.57       81.14     13.19 o 
   4 -11   2       14.07       35.20     25.97 o 
   5 -11   2      197.94      193.96     50.06 o 
   6 -11   2       20.66       64.72     28.93 o 
   7 -11   2       11.88       38.56     17.43 o 
   8 -11   2       40.34       43.69     26.86 o 
 -11 -10   2      161.90      146.31     37.72 o 
 -10 -10   2        1.99       11.36     40.60 o 
  -9 -10   2       21.39       65.82     16.32 o 
  -8 -10   2        3.72       37.34     24.58 o 
  -7 -10   2        1.73        4.17     20.91 o 
  -6 -10   2       20.25       81.08     18.84 o 
  -5 -10   2      192.59      236.56     49.86 o 
  -4 -10   2      156.06      176.49    148.00 o 
  -3 -10   2       23.73       28.27     14.90 o 
  -2 -10   2        2.42        6.49     12.94 o 
  -1 -10   2        5.71        8.79     20.43 o 
   0 -10   2      512.44      561.23     63.47 o 
   1 -10   2      357.00      334.06     48.87 o 
   2 -10   2     1639.42     1591.54     45.54 o 
   3 -10   2      106.77       69.41     56.77 o 
   4 -10   2      657.73      672.42     52.38 o 
   5 -10   2        8.86       34.51     21.87 o 
   6 -10   2      104.05       13.33     26.71 o 
   7 -10   2        5.89       11.35     33.12 o 
   8 -10   2      107.59      145.14     50.06 o 
   9 -10   2       47.75       85.06     31.00 o 
 -12  -9   2      290.66      248.72     58.82 o 
 -11  -9   2       59.12       11.58     14.05 o 
 -10  -9   2       58.82       50.19     18.59 o 
  -9  -9   2       49.11       -2.53     27.87 o 
  -8  -9   2        2.98       24.80     14.91 o 
  -7  -9   2       26.38        8.31     17.86 o 
  -6  -9   2        7.95       29.15     31.13 o 
  -5  -9   2      276.56      339.65     54.52 o 
  -4  -9   2       65.94       47.06     15.09 o 
  -3  -9   2       89.96      146.23     35.10 o 
  -2  -9   2       21.33       38.40     16.25 o 
  -1  -9   2       67.76       91.99     19.87 o 
   0  -9   2      127.68      106.54     20.78 o 
   1  -9   2      310.24      344.51     44.38 o 
   2  -9   2       36.36       54.90     13.59 o 
   3  -9   2      446.88      440.43     60.12 o 
   4  -9   2       92.64       50.51     25.87 o 
   5  -9   2        0.38      -38.11     38.11 o 
   6  -9   2      861.90     1033.24    107.27 o 
   7  -9   2       47.99       36.19     47.00 o 
   8  -9   2        0.18       32.53     24.63 o 
   9  -9   2        2.10      -33.37     42.01 o 
  10  -9   2       16.41       36.68     25.97 o 
 -12  -8   2      103.12      117.21     24.03 o 
 -11  -8   2       92.98       61.27     20.43 o 
 -10  -8   2       72.44      102.72     20.93 o 
  -9  -8   2       24.75       24.90     14.15 o 
  -8  -8   2       98.85      101.27     25.83 o 
  -7  -8   2       35.60       36.62     15.43 o 
  -6  -8   2      121.92      159.30     23.50 o 
  -5  -8   2     1045.42     1094.65     34.17 o 
  -4  -8   2       53.97       64.27     14.66 o 
  -3  -8   2     2714.90     2949.68    154.52 o 
  -2  -8   2     1808.25     1877.29     74.19 o 
  -1  -8   2        1.11       14.55     31.52 o 
   0  -8   2     1039.10     1055.19     51.10 o 
   1  -8   2       67.26       75.43     17.26 o 
   2  -8   2      170.50      145.28     24.07 o 
   3  -8   2      140.65      141.03     23.29 o 
   4  -8   2      112.67       77.33     26.66 o 
   5  -8   2       44.62       35.94     20.02 o 
   6  -8   2       18.54       -5.63     32.73 o 
   7  -8   2      362.61      322.91    323.65 o 
   8  -8   2       23.45       -4.74     36.68 o 
   9  -8   2      182.94      242.49     58.75 o 
  10  -8   2      107.63      135.36     40.28 o 
  11  -8   2       73.53       47.98     23.84 o 
 -13  -7   2       45.69       54.59     18.78 o 
 -12  -7   2      108.60       84.85     29.03 o 
 -11  -7   2      127.05       67.13     24.45 o 
 -10  -7   2      297.33      211.88     32.91 o 
  -9  -7   2      118.90      109.87     21.61 o 
  -8  -7   2       11.79       20.93     13.60 o 
  -7  -7   2        2.41       37.03     19.35 o 
  -6  -7   2      246.68      289.24     45.05 o 
  -5  -7   2       26.76       31.06     45.98 o 
  -4  -7   2     1564.17     1509.95     48.80 o 
  -3  -7   2     2854.36     2947.09     52.51 o 
  -1  -7   2      627.74      550.38     33.68 o 
   0  -7   2      174.68      127.74     31.45 o 
   1  -7   2       14.16       21.09     26.16 o 
   2  -7   2       44.88       44.17     13.28 o 
   3  -7   2       32.16       47.54      7.78 o 
   4  -7   2       67.09       48.05     12.19 o 
   5  -7   2      419.29      446.64     39.62 o 
   6  -7   2      669.48      776.04    131.07 o 
   7  -7   2      126.48      161.18     28.83 o 
   8  -7   2      341.42      414.68     74.25 o 
   9  -7   2      130.74      160.74     46.55 o 
  10  -7   2       29.55      112.65     52.28 o 
  11  -7   2        8.05       30.51     20.14 o 
  12  -7   2        1.23       36.19     16.88 o 
 -13  -6   2       10.40       16.04     16.66 o 
 -12  -6   2       82.59       90.92     37.05 o 
 -11  -6   2      220.15      191.29     49.36 o 
 -10  -6   2      521.20      561.66     31.84 o 
  -9  -6   2      101.96      103.64     16.02 o 
  -8  -6   2      307.87      266.84     25.82 o 
  -7  -6   2      175.59      188.52     27.03 o 
  -6  -6   2      146.16      164.16     29.69 o 
  -5  -6   2     1421.06     1637.49     65.53 o 
  -4  -6   2      722.66      776.12     64.19 o 
  -3  -6   2     2280.71     2394.58     31.65 o 
  -2  -6   2     3178.20     3185.92     43.78 o 
  -1  -6   2       99.96       83.03     13.64 o 
   0  -6   2     1491.03     1540.19     54.33 o 
   1  -6   2        2.28        6.02     15.16 o 
   2  -6   2      231.69      314.22     44.87 o 
   3  -6   2        0.82        4.41      9.80 o 
   4  -6   2       90.68       68.32     10.74 o 
   5  -6   2       16.56       12.61      6.23 o 
   6  -6   2       52.18       51.78     16.07 o 
   7  -6   2       52.57       75.28     29.08 o 
   8  -6   2      582.75      676.47    156.89 o 
   9  -6   2        1.29       38.90     27.40 o 
  10  -6   2      235.80      172.14     60.38 o 
  11  -6   2      140.98      115.57     51.54 o 
  12  -6   2       23.39       75.04     30.26 o 
 -13  -5   2       18.13       35.94     25.52 o 
 -12  -5   2       25.91       28.98     18.23 o 
 -11  -5   2      188.79      178.82     25.30 o 
 -10  -5   2      183.47      196.21     30.25 o 
  -9  -5   2     1098.82     1186.29     62.20 o 
  -8  -5   2       86.86       52.17     18.93 o 
  -7  -5   2      392.95      358.50     17.35 o 
  -6  -5   2       22.29       62.04     15.45 o 
  -5  -5   2       99.21       94.92     15.75 o 
  -4  -5   2       57.29      105.72     21.63 o 
  -3  -5   2       10.58        5.50      6.46 o 
  -2  -5   2        3.48        9.76      5.11 o 
   0  -5   2       75.66       96.71     25.92 o 
   1  -5   2      541.32      542.25     22.60 o 
   2  -5   2      138.92      153.30     26.38 o 
   3  -5   2       14.70        9.13     22.42 o 
   4  -5   2      472.98      537.82     39.12 o 
   5  -5   2      430.88      482.12     23.57 o 
   6  -5   2      565.39      545.47     27.42 o 
   7  -5   2       57.69       36.73     21.38 o 
   8  -5   2      566.80      662.55     64.57 o 
   9  -5   2      495.44      691.58     45.86 o 
  10  -5   2      198.28      303.75     70.20 o 
  11  -5   2       32.23      104.71     37.57 o 
  12  -5   2        8.66       34.06     30.01 o 
  13  -5   2       14.41       42.65     15.65 o 
 -14  -4   2       14.78       27.35     24.54 o 
 -13  -4   2       26.77       25.77     19.06 o 
 -12  -4   2       90.11       67.51     11.41 o 
 -11  -4   2      140.65      121.98     19.91 o 
 -10  -4   2      266.06      271.35     42.15 o 
  -9  -4   2       25.24       14.47     20.36 o 
  -8  -4   2      117.75      128.41     19.87 o 
  -7  -4   2      331.06      308.09     20.47 o 
  -6  -4   2      160.63      149.90      7.93 o 
  -5  -4   2       74.63       81.14      7.45 o 
  -4  -4   2     3578.32     3982.82     76.51 o 
  -3  -4   2     6433.40     6990.67    156.15 o 
  -2  -4   2       36.90       41.63      6.27 o 
  -1  -4   2     7139.38     7286.85    161.21 o 
   0  -4   2       12.54        8.43      5.84 o 
   1  -4   2     4841.66     4650.82     74.90 o 
   2  -4   2      367.69      373.56     14.00 o 
   3  -4   2      256.93      309.57     15.00 o 
   4  -4   2       37.76       37.60     10.76 o 
   5  -4   2       68.66       60.05      8.79 o 
   6  -4   2      184.28      170.37     25.03 o 
   7  -4   2        8.44        4.10     31.30 o 
   8  -4   2        1.32        6.12     29.67 o 
   9  -4   2     1242.65     1694.85     60.13 o 
  10  -4   2       20.04       21.03     19.60 o 
  11  -4   2      135.35      163.90     52.08 o 
  12  -4   2        0.15       -1.28     33.22 o 
  13  -4   2        0.36       46.55     20.29 o 
 -14  -3   2        1.44       18.31     18.22 o 
 -13  -3   2        6.28       20.04     21.18 o 
 -12  -3   2       73.49       62.15     30.56 o 
 -11  -3   2       12.84       21.48      7.77 o 
 -10  -3   2        5.99       -5.12     14.05 o 
  -9  -3   2      171.55      201.53     24.23 o 
  -8  -3   2      240.95      223.35     19.93 o 
  -7  -3   2      306.06      280.21     18.67 o 
  -6  -3   2        0.83        3.56      7.43 o 
  -5  -3   2     1256.60     1202.61     27.81 o 
  -4  -3   2     2189.66     2302.50     37.68 o 
  -3  -3   2      970.37     1003.38     33.58 o 
  -2  -3   2      283.56      248.09      8.98 o 
  -1  -3   2        0.73        5.29      4.40 o 
   0  -3   2     4298.03     3940.19     26.25 o 
   1  -3   2       44.74       40.33      6.08 o 
   2  -3   2     6180.35     5917.14     46.17 o 
   3  -3   2      805.80      770.18     32.74 o 
   4  -3   2     1148.18     1133.21     28.62 o 
   5  -3   2      218.61      228.18      9.02 o 
   6  -3   2       30.35       17.43     11.15 o 
   7  -3   2      166.02      149.57      9.67 o 
   8  -3   2       11.92       46.60     20.39 o 
   9  -3   2      103.75      147.46     38.85 o 
  10  -3   2      351.34      394.39     33.52 o 
  11  -3   2       26.36       43.49     34.90 o 
  12  -3   2       30.13       39.35     29.52 o 
  13  -3   2        3.97       22.81     23.79 o 
 -14  -2   2        0.86       -7.70     23.70 o 
 -13  -2   2       25.14       23.40     27.94 o 
 -12  -2   2       14.53       10.02     15.65 o 
 -11  -2   2        2.45        7.85     11.58 o 
 -10  -2   2       89.74       67.24     12.77 o 
  -9  -2   2       69.41       99.09     12.90 o 
  -8  -2   2      403.37      403.47     39.41 o 
  -7  -2   2       12.42       19.96      8.46 o 
  -6  -2   2      109.22       97.14     42.04 o 
  -5  -2   2       90.99       79.92     10.35 o 
  -4  -2   2      414.10      431.70     19.11 o 
  -3  -2   2      189.01      175.65     13.02 o 
  -2  -2   2    10089.02     9483.46     79.59 o 
  -1  -2   2      628.38      618.14     12.50 o 
   0  -2   2     2690.25     2582.52     12.46 o 
   1  -2   2     2872.96     2695.37     26.08 o 
   2  -2   2        5.25        5.05      4.77 o 
   3  -2   2      160.71      122.45     10.75 o 
   4  -2   2      165.63      174.16     16.19 o 
   5  -2   2      202.13      203.26      9.64 o 
   6  -2   2      197.03      212.61     10.92 o 
   7  -2   2       52.41       38.13      5.28 o 
   8  -2   2      164.61      134.83     35.45 o 
   9  -2   2        3.06      -33.27     33.27 o 
  10  -2   2      265.65      305.83     71.78 o 
  11  -2   2       18.36       77.31     30.01 o 
  12  -2   2      296.13      247.43     41.17 o 
  13  -2   2       31.50        6.02     18.51 o 
  14  -2   2       21.91        7.95     17.82 o 
 -14  -1   2       11.44      -21.82     21.82 o 
 -11  -1   2      252.28      248.91     51.04 o 
 -10  -1   2       25.91       29.94     10.38 o 
  -9  -1   2     1576.30     1660.97     59.19 o 
  -8  -1   2      921.92      965.53     58.03 o 
  -7  -1   2     1184.55     1148.30     62.30 o 
  -6  -1   2     2937.66     2907.71     61.02 o 
  -5  -1   2      980.86     1093.23     29.90 o 
  -4  -1   2      656.53      666.12     18.03 o 
  -3  -1   2    10226.90    10195.14     69.92 o 
  -2  -1   2      278.82      242.49     14.99 o 
  -1  -1   2    15613.45    14757.65    116.91 o 
   1  -1   2     2930.88     2617.54     15.48 o 
   3  -1   2     6313.05     6088.96     44.53 o 
   4  -1   2      441.06      471.50     17.93 o 
   5  -1   2       20.22       30.32      7.21 o 
   6  -1   2      690.06      735.47     50.27 o 
   7  -1   2      281.19      276.50     21.34 o 
   8  -1   2       23.31       19.43      6.98 o 
   9  -1   2      118.65       93.44     11.26 o 
  10  -1   2       68.02       41.47     25.57 o 
  11  -1   2       60.61      113.94     37.02 o 
  12  -1   2      207.34      301.98     36.19 o 
  13  -1   2      132.32      179.69     39.64 o 
  14  -1   2        7.38       37.32     19.06 o 
 -12   0   2       71.37       73.80     23.40 o 
 -11   0   2      251.95      240.81     41.67 o 
 -10   0   2       29.05       49.03     10.48 o 
  -9   0   2      760.01      822.27     37.74 o 
  -8   0   2     1143.28     1215.56     67.56 o 
  -7   0   2     1569.78     1524.22     52.82 o 
  -6   0   2       37.40       22.77      7.84 o 
  -5   0   2      177.74      148.93     18.16 o 
  -4   0   2     2714.58     2746.35     25.87 o 
  -3   0   2     4545.69     4388.87     40.43 o 
  -2   0   2     8673.41     8897.40     51.56 o 
  -1   0   2     1843.64     1668.34     46.36 o 
   2   0   2      138.87      112.61      8.69 o 
   3   0   2     2741.20     2518.05     25.09 o 
   4   0   2     1141.75     1102.20     20.35 o 
   5   0   2     1634.50     1642.82     32.25 o 
   6   0   2        0.18        9.08      4.79 o 
   7   0   2      247.85      275.38     17.94 o 
   8   0   2      191.31      202.36     48.27 o 
   9   0   2      229.52      223.24     30.77 o 
  10   0   2       14.75       -7.87      9.65 o 
  11   0   2       49.34       41.62     12.64 o 
  12   0   2       30.36       39.39     26.86 o 
  13   0   2       78.82      105.64     39.10 o 
  14   0   2        5.60       26.11     18.51 o 
 -13   1   2       37.40       25.52     18.17 o 
 -12   1   2      185.21      182.85     33.27 o 
 -11   1   2       43.34       -1.83     25.92 o 
 -10   1   2      117.90      188.14     62.89 o 
  -9   1   2        1.45        7.25     16.41 o 
  -8   1   2      224.11      241.54     16.40 o 
  -7   1   2      332.14      319.42     13.48 o 
  -6   1   2     2945.64     2926.43     58.23 o 
  -5   1   2     1038.46     1023.02     47.29 o 
  -4   1   2     1337.24     1242.37     28.09 o 
  -3   1   2      283.72      293.77      8.20 o 
  -2   1   2      121.10      106.25     12.68 o 
   2   1   2     2054.85     2107.54     29.91 o 
   3   1   2      305.57      282.89     16.20 o 
   4   1   2      409.40      360.68     10.49 o 
   5   1   2      367.02      325.00     28.14 o 
   6   1   2      950.59      977.71     31.70 o 
   7   1   2        0.40       15.90      8.33 o 
   8   1   2      353.27      430.12     40.72 o 
   9   1   2      147.17      152.43     18.26 o 
  10   1   2        4.61        4.54     12.62 o 
  11   1   2      308.88      306.91     95.18 o 
  12   1   2        1.56       38.56     15.50 o 
  13   1   2      350.99      488.33    508.13 o 
 -13   2   2       49.53       28.73     16.69 o 
 -12   2   2       70.18       62.89     19.85 o 
 -11   2   2      209.32      243.77     50.45 o 
 -10   2   2       13.31       36.28     24.34 o 
  -9   2   2        1.33       27.79     18.31 o 
  -8   2   2      279.69      254.76      8.17 o 
  -7   2   2      898.48      901.85     57.21 o 
  -6   2   2     2406.25     2323.14     75.43 o 
  -5   2   2     4136.96     4195.07    103.23 o 
  -4   2   2      560.90      521.13     19.71 o 
  -3   2   2      694.99      693.99     26.09 o 
  -2   2   2      475.95      471.02     11.05 o 
  -1   2   2     5330.23     5302.45     48.68 o 
   0   2   2      825.60      756.92     17.38 o 
   1   2   2       46.58       34.64      7.25 o 
   2   2   2      825.77      843.25     17.72 o 
   3   2   2     1990.67     1836.06     27.18 o 
   4   2   2     2532.33     2315.61     46.02 o 
   5   2   2      485.56      503.58     17.69 o 
   6   2   2     1280.94     1275.40     45.02 o 
   7   2   2       49.62       49.13     10.65 o 
   9   2   2        2.40        5.62     12.86 o 
  10   2   2       15.26       14.40      9.93 o 
  11   2   2       11.55        6.39     13.38 o 
  12   2   2      484.71      567.28     44.38 o 
  13   2   2       52.64       40.53     16.83 o 
 -13   3   2       48.33       70.45     21.72 o 
 -12   3   2      123.56       76.67     28.09 o 
 -11   3   2        9.02       32.43     18.91 o 
 -10   3   2      235.53      241.60     52.97 o 
  -9   3   2       59.85       83.97     38.21 o 
  -8   3   2        9.63       30.51     35.45 o 
  -7   3   2       72.39       59.34     32.93 o 
  -6   3   2      151.13      178.90     36.63 o 
  -5   3   2     1227.48     1146.54     54.01 o 
  -4   3   2      452.84      420.16    162.47 o 
  -3   3   2     2648.32     2566.57     37.31 o 
  -2   3   2      740.11      654.32     25.67 o 
  -1   3   2      234.76      214.72     23.81 o 
   0   3   2      958.59      968.72     34.56 o 
   1   3   2      233.02      172.03     19.01 o 
   2   3   2      482.96      432.78     12.30 o 
   3   3   2      875.23      857.45     13.56 o 
   4   3   2        5.28        2.04      4.98 o 
   5   3   2     1802.86     1756.99     42.08 o 
   6   3   2       93.47      102.19     14.04 o 
   7   3   2      630.48      637.52     22.79 o 
   8   3   2       34.01       33.00      9.83 o 
   9   3   2        8.83       13.26     11.62 o 
  10   3   2       19.08       24.21      9.67 o 
  11   3   2      246.96      235.82     22.28 o 
  12   3   2        3.33       27.55     30.21 o 
  13   3   2        5.35       -8.69     17.38 o 
 -13   4   2        9.14      -25.62     27.69 o 
 -12   4   2       14.73        4.20     22.12 o 
 -11   4   2       86.15      126.58     36.48 o 
 -10   4   2       55.30      -12.93     35.69 o 
  -9   4   2      314.96      270.97     65.26 o 
  -8   4   2       76.72      108.71     42.95 o 
  -7   4   2      965.76     1104.63     66.40 o 
  -6   4   2        1.60       35.40     39.54 o 
  -5   4   2     2883.14     2843.51     57.22 o 
  -4   4   2      856.79      778.37     24.79 o 
  -3   4   2      102.60       87.98     18.87 o 
  -2   4   2     1050.46     1062.76     27.79 o 
  -1   4   2        0.94       10.64      6.69 o 
   0   4   2      183.33      147.96     13.70 o 
   1   4   2      285.59      334.38     19.41 o 
   2   4   2      835.37      775.08     19.35 o 
   3   4   2     4288.23     4407.03     35.89 o 
   4   4   2     2021.44     1923.40     36.77 o 
   5   4   2       11.58       11.85      7.18 o 
   6   4   2       13.73       28.95     11.14 o 
   7   4   2      108.76       96.01     11.91 o 
   8   4   2      170.11      142.11     18.71 o 
   9   4   2      267.88      286.10     34.01 o 
  10   4   2       65.95       37.82     15.09 o 
  11   4   2        0.18      -16.34     16.34 o 
  12   4   2        6.95        1.58      8.83 o 
 -12   5   2        4.17       40.09     22.61 o 
 -11   5   2       59.22       65.31     30.26 o 
 -10   5   2        4.21       -7.65     34.21 o 
  -9   5   2       23.67       84.37     49.56 o 
  -8   5   2      269.58      266.73     64.67 o 
  -7   5   2       89.98       98.73     27.55 o 
  -6   5   2      144.26       99.72     35.15 o 
  -5   5   2      131.82      194.65     50.06 o 
  -4   5   2     3509.18     3616.19     53.91 o 
  -3   5   2      110.01       56.88      9.34 o 
  -2   5   2      355.39      442.04     22.63 o 
  -1   5   2     2456.91     2622.74     40.18 o 
   0   5   2     1126.31     1224.27     96.29 o 
   1   5   2     4891.27     4829.79     67.07 o 
   2   5   2      110.60      120.46     16.97 o 
   3   5   2      187.50      169.64     20.84 o 
   4   5   2      307.24      281.20     12.26 o 
   5   5   2      171.77      147.83     18.98 o 
   6   5   2      597.79      651.82     35.49 o 
   7   5   2      139.24      147.10     22.83 o 
   8   5   2      418.62      483.24     47.36 o 
   9   5   2       70.93       75.21     14.26 o 
  10   5   2      596.17      572.59     28.26 o 
  11   5   2       42.81       35.01     16.88 o 
  12   5   2       69.73       49.22     11.21 o 
 -12   6   2       14.21       47.00     18.31 o 
 -11   6   2      412.76      362.65     76.37 o 
 -10   6   2       47.22       62.94     28.58 o 
  -9   6   2       37.17       57.56     32.88 o 
  -8   6   2       50.46       55.39     19.55 o 
  -7   6   2      154.42      218.10     45.47 o 
  -6   6   2        0.26       55.04     29.42 o 
  -5   6   2      209.87      232.44     17.95 o 
  -4   6   2       43.51       44.35     19.00 o 
  -3   6   2       97.17       81.39      9.99 o 
  -2   6   2      459.35      381.67     21.60 o 
  -1   6   2      703.87      693.49     36.23 o 
   0   6   2      315.10      370.94     30.78 o 
   1   6   2     1503.59     1692.48     71.93 o 
   2   6   2     1986.01     2217.15     83.97 o 
   3   6   2       24.55       33.64     14.74 o 
   4   6   2      382.66      418.33     14.22 o 
   5   6   2        8.31       11.53      9.05 o 
   6   6   2      339.82      301.34     31.24 o 
   7   6   2      408.21      413.57     17.39 o 
   8   6   2        6.16       14.80      4.88 o 
   9   6   2      691.01      718.47     29.17 o 
  10   6   2       90.06       92.63     20.12 o 
  11   6   2       37.87       16.23     15.17 o 
  12   6   2      115.30      119.32     40.18 o 
  13   6   2        0.20       37.32     14.32 o 
 -11   7   2       37.78       22.56     22.91 o 
 -10   7   2        2.35       -3.36     38.70 o 
  -9   7   2        2.53       49.37     21.03 o 
  -8   7   2      248.13      247.62     42.95 o 
  -7   7   2       95.26       81.01     26.31 o 
  -6   7   2       21.08      123.12     38.46 o 
  -5   7   2      365.92      397.99     78.30 o 
  -4   7   2      622.73      528.02    123.96 o 
  -3   7   2      929.19     1035.36    201.51 o 
  -2   7   2     1007.23     1011.41     33.56 o 
  -1   7   2     1761.80     1756.15     28.86 o 
   0   7   2      671.40      712.14     93.90 o 
   1   7   2      486.52      444.22     42.16 o 
   2   7   2        9.78       22.45     10.74 o 
   3   7   2        6.65       10.10      7.96 o 
   4   7   2       29.13       20.93     10.50 o 
   5   7   2      995.19      989.46     40.49 o 
   6   7   2       68.32       57.88     15.11 o 
   7   7   2      129.66      153.30     19.43 o 
   8   7   2        1.26        9.84     13.52 o 
   9   7   2      356.79      350.05     43.82 o 
  10   7   2       15.15       20.34     15.00 o 
  11   7   2        2.37       11.95      7.13 o 
  12   7   2       55.43       70.69     34.06 o 
  13   7   2        3.94       18.27     24.93 o 
 -11   8   2        7.90       30.95     39.74 o 
 -10   8   2      432.53      337.67     97.99 o 
  -9   8   2      130.94       61.95     41.02 o 
  -8   8   2      126.99      103.03     29.82 o 
  -7   8   2        0.29       -4.44     37.57 o 
  -6   8   2       63.93       14.51     23.84 o 
  -5   8   2        8.21       73.46     34.75 o 
  -4   8   2     1278.28     1289.62    112.01 o 
  -3   8   2     2332.79     2391.52     84.68 o 
  -2   8   2     2513.07     2529.46    101.89 o 
  -1   8   2      444.20      415.01     21.89 o 
   0   8   2     1310.99     1327.96     79.88 o 
   1   8   2       26.24       34.30     14.15 o 
   2   8   2       42.83       45.20     18.61 o 
   3   8   2      213.48      243.36     28.86 o 
   4   8   2       78.20      108.09     21.25 o 
   5   8   2        4.36        3.97     12.81 o 
   6   8   2      124.94      119.94     19.49 o 
   7   8   2       24.49        3.07     13.37 o 
   8   8   2      637.84      685.78     92.64 o 
   9   8   2      130.44      130.64     21.28 o 
  10   8   2      148.17      133.48     24.60 o 
  11   8   2        0.13        9.13     13.87 o 
  12   8   2       15.95       44.58     34.41 o 
 -10   9   2       77.54       73.90     51.49 o 
  -9   9   2       82.84       73.11     34.11 o 
  -8   9   2       54.86       -9.73     39.20 o 
  -7   9   2        7.27       38.60     31.55 o 
  -6   9   2        7.59        0.59     25.57 o 
  -5   9   2       35.59       36.09     27.20 o 
  -4   9   2      142.98      114.74     57.66 o 
  -3   9   2      169.92      155.27     20.20 o 
  -2   9   2       21.21       36.68     44.08 o 
  -1   9   2     1468.48     1597.29    116.16 o 
   0   9   2       44.15       54.65     12.71 o 
   1   9   2      233.17      257.35     35.16 o 
   2   9   2      124.56      139.51     21.72 o 
   3   9   2      496.30      494.84     60.38 o 
   4   9   2        0.13       30.74     14.19 o 
   5   9   2       86.36      104.51     32.19 o 
   6   9   2       58.82       49.61     14.62 o 
   7   9   2      122.50       76.63     25.03 o 
   8   9   2      165.86      149.62     28.45 o 
   9   9   2       31.56       63.84     20.04 o 
  10   9   2       38.64       51.02     16.53 o 
  11   9   2       10.84       22.07     26.76 o 
  12   9   2       24.61       44.78     16.74 o 
  -9  10   2       81.61       99.47     44.78 o 
  -8  10   2       14.71       41.96     23.99 o 
  -7  10   2      305.91      278.77     38.70 o 
  -6  10   2        2.09      102.68     48.18 o 
  -5  10   2       12.35       22.66     31.25 o 
  -4  10   2       51.87       22.07     34.66 o 
  -3  10   2       13.62       18.05     17.50 o 
  -2  10   2      130.20      132.53     31.64 o 
  -1  10   2        1.61       22.94     17.79 o 
   0  10   2       56.02       88.02     17.11 o 
   1  10   2     1323.12     1365.76     57.35 o 
   2  10   2        8.53       14.65     10.43 o 
   3  10   2      413.00      385.22     31.66 o 
   4  10   2       23.36       23.67     17.45 o 
   5  10   2      112.12      100.34     19.06 o 
   6  10   2       13.53       15.45     16.24 o 
   7  10   2        4.17       37.86     25.47 o 
   8  10   2       16.52       27.50     34.11 o 
   9  10   2       29.46       45.93     17.08 o 
  10  10   2       47.45       60.67     16.19 o 
  11  10   2        2.54       10.27     12.69 o 
  -8  11   2       28.42      -11.06     29.42 o 
  -7  11   2        0.77       -1.88     25.37 o 
  -6  11   2       16.71       42.55     26.90 o 
  -5  11   2        6.35      -27.15     40.09 o 
  -4  11   2        2.32       -8.74     21.97 o 
  -3  11   2        0.77       73.70     33.82 o 
  -2  11   2      259.91      252.51     38.59 o 
  -1  11   2      745.03      823.54     54.91 o 
   0  11   2      802.57      786.78     31.01 o 
   1  11   2       18.86        5.16     11.02 o 
   2  11   2      344.67      326.84     52.35 o 
   3  11   2      197.03      185.42     29.04 o 
   4  11   2      580.78      615.81     53.59 o 
   5  11   2       23.70       30.36     29.32 o 
   6  11   2      112.04      134.72     27.50 o 
   7  11   2        2.12       -5.73     26.56 o 
   8  11   2      131.02      222.20     40.88 o 
   9  11   2        6.20       30.76     25.03 o 
  10  11   2      177.27      189.52     45.47 o 
  -7  12   2       16.15       72.42     34.51 o 
  -6  12   2        2.38      -15.75     35.49 o 
  -5  12   2       21.50       46.85     25.23 o 
  -4  12   2       14.45      105.40     49.07 o 
  -3  12   2       54.84      114.14     40.09 o 
  -2  12   2       68.22       28.30     19.01 o 
  -1  12   2      135.20       85.80     22.17 o 
   0  12   2      256.64      243.19     39.54 o 
   1  12   2      212.81      203.89     37.32 o 
   2  12   2        1.97        3.10     18.76 o 
   3  12   2       33.84       19.87     17.18 o 
   4  12   2      214.38      175.45     37.77 o 
   5  12   2       54.86       39.74     29.52 o 
   6  12   2        0.08       31.15     27.84 o 
   7  12   2        4.69      -12.09     32.04 o 
   8  12   2        0.57       -2.12     31.35 o 
   9  12   2      132.46       61.02     36.48 o 
  -5  13   2       25.69       20.54     22.96 o 
  -4  13   2       54.77       55.39     27.84 o 
  -3  13   2       64.29       76.02     34.21 o 
  -2  13   2        6.30       -8.05     31.84 o 
  -1  13   2      135.31      131.78     36.51 o 
   0  13   2      131.98      165.36     30.29 o 
   1  13   2       64.70       92.25     18.19 o 
   2  13   2       36.21       59.64     22.56 o 
   3  13   2        3.93       13.63     18.17 o 
   4  13   2       25.50       38.41     34.11 o 
   5  13   2        1.38       33.22     19.85 o 
   6  13   2       44.69       33.42     32.19 o 
   7  13   2       17.51       29.52     25.87 o 
   8  13   2        2.22       30.36     24.54 o 
  -3  14   2        2.04       -0.79     20.68 o 
  -2  14   2       14.60       30.85     17.38 o 
  -1  14   2        1.82       37.57     16.88 o 
   0  14   2      111.28       84.52     25.87 o 
   1  14   2       58.93       56.83     26.44 o 
   2  14   2        0.22       19.20     23.10 o 
   3  14   2        4.97       26.71     20.24 o 
   4  14   2       61.88       62.10     27.40 o 
   5  14   2       17.50       39.54     44.92 o 
   6  14   2        9.93       56.43     16.93 o 
  -5 -14   3       61.89       -1.68     27.05 o 
  -4 -14   3       84.95       54.30     21.57 o 
  -3 -14   3       36.98       36.88     26.36 o 
  -2 -14   3       64.55       97.40     51.24 o 
  -1 -14   3       20.00       47.15     41.52 o 
   0 -14   3       20.70      -17.87     19.20 o 
   1 -14   3        5.21       26.95     16.24 o 
   2 -14   3        5.98       36.28     24.93 o 
   3 -14   3        6.90       19.65     23.25 o 
  -7 -13   3       22.94       78.10     41.91 o 
  -6 -13   3        0.40       19.50     18.86 o 
  -5 -13   3       78.34       98.93     37.32 o 
  -4 -13   3        4.95       12.59     19.70 o 
  -3 -13   3        1.42        4.69     17.62 o 
  -2 -13   3        2.12       28.73     11.50 o 
  -1 -13   3       13.32       43.79     18.12 o 
   0 -13   3       12.15       16.37     29.77 o 
   1 -13   3        0.12       -4.97     13.78 o 
   2 -13   3       26.89       23.70     27.45 o 
   3 -13   3       65.77      108.11     45.91 o 
   4 -13   3        1.58       49.51     28.44 o 
   5 -13   3       27.85      -25.92     34.46 o 
  -9 -12   3        2.70        8.86     10.94 o 
  -8 -12   3        7.49       16.83     17.38 o 
  -7 -12   3       40.86       48.72     51.00 o 
  -6 -12   3        7.59       10.27     21.28 o 
  -5 -12   3      134.58      211.93     44.68 o 
  -4 -12   3       98.48       86.19     57.17 o 
  -3 -12   3      296.14      368.52     68.47 o 
  -2 -12   3       24.37       24.63     24.44 o 
  -1 -12   3        0.28        8.04     23.72 o 
   0 -12   3        1.96       22.78     13.10 o 
   1 -12   3       88.19       47.27     18.67 o 
   2 -12   3       23.25       28.39     13.88 o 
   3 -12   3      303.14      296.50     82.84 o 
   4 -12   3      166.45      156.84     42.55 o 
   5 -12   3       11.07       38.06     30.56 o 
   6 -12   3       41.75       22.91     38.90 o 
   7 -12   3       31.36       55.04     31.35 o 
 -10 -11   3        9.66       32.74     13.83 o 
  -9 -11   3       62.12       53.35     26.86 o 
  -8 -11   3        5.72        4.53     16.32 o 
  -7 -11   3      109.34       87.11     21.42 o 
  -6 -11   3       48.53       56.13     25.28 o 
  -5 -11   3        2.78      -28.93     28.93 o 
  -4 -11   3       58.59      100.31     28.93 o 
  -3 -11   3      367.06      489.07     88.51 o 
  -2 -11   3      433.08      400.04     54.50 o 
  -1 -11   3      315.15      285.04     41.12 o 
   0 -11   3      435.73      435.25     71.23 o 
   1 -11   3       28.92       25.86     26.46 o 
   2 -11   3       28.50       22.75     16.71 o 
   3 -11   3        5.65       53.02     17.03 o 
   4 -11   3       49.12       18.71     23.65 o 
   5 -11   3      101.61       75.88     37.67 o 
   6 -11   3       76.74       92.17     63.63 o 
   8 -11   3       17.72      107.72     30.16 o 
 -11 -10   3      448.44      430.24     90.65 o 
 -10 -10   3      142.37      131.95     33.47 o 
  -9 -10   3       42.90       37.48     20.10 o 
  -8 -10   3      106.04      130.32     29.30 o 
  -7 -10   3        0.10       25.44     15.00 o 
  -6 -10   3       20.99       49.82     27.79 o 
  -5 -10   3      175.11      192.33     44.53 o 
  -4 -10   3      422.80      355.59     84.32 o 
  -3 -10   3       48.58       39.29     13.11 o 
  -2 -10   3       16.27      -12.74     14.17 o 
  -1 -10   3      684.05      793.59    121.10 o 
   0 -10   3      277.22      300.28     37.53 o 
   1 -10   3     1396.11     1369.50    178.09 o 
   2 -10   3        1.03       -2.65     14.88 o 
   3 -10   3      170.93      172.41     22.42 o 
   4 -10   3       33.63       26.44     15.65 o 
   5 -10   3      218.41      185.27     42.16 o 
   6 -10   3       15.38       34.85     18.31 o 
   7 -10   3      272.06      256.95     59.98 o 
   9 -10   3        2.85       66.10     33.12 o 
 -11  -9   3       10.50       32.81     19.16 o 
 -10  -9   3       50.38        3.16     14.86 o 
  -9  -9   3        7.36      -20.57     20.57 o 
  -8  -9   3      124.34      124.68     22.30 o 
  -7  -9   3       77.65       75.53     16.45 o 
  -6  -9   3      330.15      276.21     38.92 o 
  -5  -9   3        1.82       13.65     19.82 o 
  -4  -9   3     2323.72     2316.64    179.99 o 
  -3  -9   3     1153.75     1176.67     49.49 o 
  -2  -9   3      692.39      719.99     72.89 o 
  -1  -9   3        4.99       30.95     14.62 o 
   0  -9   3       45.94       12.55     21.38 o 
   1  -9   3      172.26      131.88     16.35 o 
   2  -9   3      479.53      515.76     33.91 o 
   3  -9   3      127.11      143.26     22.23 o 
   4  -9   3      188.55      169.46     29.62 o 
   5  -9   3       29.12       55.29     28.29 o 
   6  -9   3      223.12      267.52     52.08 o 
   7  -9   3      217.42      173.03     55.69 o 
   8  -9   3      236.25      272.70     75.38 o 
   9  -9   3      115.20       92.22     43.89 o 
  10  -9   3        1.75       59.54     37.22 o 
 -12  -8   3        1.44       10.06     18.12 o 
 -11  -8   3       30.23       47.55     14.77 o 
 -10  -8   3      248.47      239.62     39.74 o 
  -9  -8   3       52.04       49.60     25.10 o 
  -8  -8   3      424.05      473.99     63.37 o 
  -7  -8   3      435.22      421.73     78.22 o 
  -6  -8   3        0.61       18.73     12.30 o 
  -5  -8   3        6.54       46.94     21.61 o 
  -4  -8   3       85.63       92.00     23.71 o 
  -3  -8   3      558.43      574.93     13.95 o 
  -2  -8   3     2125.18     2273.43     94.00 o 
  -1  -8   3      150.56      144.05     29.00 o 
   0  -8   3      805.76      836.85     42.34 o 
   1  -8   3        5.73        7.01     11.38 o 
   2  -8   3       87.86      123.40     31.03 o 
   3  -8   3        3.14       14.29     15.73 o 
   4  -8   3      257.88      316.68     54.16 o 
   5  -8   3      181.81      119.32     31.61 o 
   6  -8   3      557.08      565.15     98.93 o 
   7  -8   3      234.06      400.51     93.15 o 
   8  -8   3      278.17      281.88     65.07 o 
   9  -8   3      102.66       55.69     38.85 o 
  10  -8   3       97.25       90.54     44.03 o 
  11  -8   3        2.25       57.66     40.88 o 
 -12  -7   3        7.40        5.51     12.95 o 
 -11  -7   3       55.16       35.75     15.84 o 
 -10  -7   3       44.93       54.08     16.67 o 
  -9  -7   3       16.80        1.96     14.49 o 
  -8  -7   3      212.17      146.49     30.26 o 
  -7  -7   3      300.50      327.99     52.03 o 
  -6  -7   3       85.24       81.66     31.50 o 
  -5  -7   3      670.80      781.63     92.36 o 
  -4  -7   3      336.64      314.52     17.57 o 
  -3  -7   3     1056.91     1098.93     20.79 o 
  -2  -7   3       24.68       18.07      7.00 o 
  -1  -7   3     1093.05     1080.96     35.09 o 
   0  -7   3      273.19      289.62     53.27 o 
   1  -7   3     1375.50     1276.09     58.65 o 
   2  -7   3      152.56      165.53     30.12 o 
   3  -7   3      193.29      223.53     35.63 o 
   4  -7   3      196.71      141.71     49.69 o 
   5  -7   3       82.75       84.29     19.71 o 
   6  -7   3        1.00       49.91     30.85 o 
   7  -7   3      767.86      924.14    147.70 o 
   8  -7   3      260.54      261.40     53.71 o 
   9  -7   3      165.34      121.89     41.91 o 
  10  -7   3       20.55       48.08     31.10 o 
  11  -7   3        1.04       28.24     25.62 o 
  12  -7   3        5.97       41.57     32.14 o 
 -13  -6   3        4.82       16.74     12.72 o 
 -12  -6   3       10.07        3.71     14.09 o 
 -11  -6   3       87.36       95.98     39.81 o 
 -10  -6   3      107.12      138.00     18.58 o 
  -9  -6   3      209.70      225.60     32.99 o 
  -8  -6   3       34.59       69.71     16.68 o 
  -7  -6   3      338.44      364.33     50.58 o 
  -6  -6   3        6.67       14.70     19.89 o 
  -5  -6   3      113.75      117.69     21.89 o 
  -4  -6   3       20.12       45.36     20.98 o 
  -3  -6   3      335.69      303.88     18.33 o 
  -2  -6   3     3093.60     3255.25     46.86 o 
  -1  -6   3       34.20       43.79     14.82 o 
   0  -6   3      141.97      129.56     21.27 o 
   1  -6   3     3298.34     3621.58     69.71 o 
   2  -6   3      140.95      144.86     23.46 o 
   3  -6   3      508.57      529.18     37.52 o 
   4  -6   3       54.48       77.35     16.87 o 
   5  -6   3       65.83       65.26     10.11 o 
   6  -6   3      564.42      556.56     16.69 o 
   7  -6   3      507.95      551.62     67.58 o 
   8  -6   3      843.42     1111.49    163.26 o 
   9  -6   3      300.12      373.51     47.05 o 
  10  -6   3       18.12       35.30     43.44 o 
  11  -6   3      150.07      121.10     50.11 o 
  12  -6   3       41.64       39.64     28.63 o 
 -13  -5   3       11.59      -10.02     24.34 o 
 -12  -5   3        3.17       21.29     14.72 o 
 -11  -5   3      104.37      110.56     24.79 o 
 -10  -5   3      286.22      244.22     46.39 o 
  -9  -5   3     1837.54     2050.54     91.20 o 
  -8  -5   3      305.65      271.35     44.91 o 
  -7  -5   3      181.22      210.03     39.99 o 
  -6  -5   3       82.69      102.06     17.12 o 
  -5  -5   3      207.00      188.82     46.16 o 
  -4  -5   3       39.50       55.38     13.23 o 
  -3  -5   3        0.68        3.51      3.88 o 
  -2  -5   3      166.73      167.90     11.41 o 
  -1  -5   3     1113.09     1119.29     33.61 o 
   0  -5   3     5702.40     5739.40    102.68 o 
   1  -5   3      264.53      223.79     20.29 o 
   2  -5   3      990.91     1025.63     33.61 o 
   3  -5   3     1756.30     1813.06     95.25 o 
   4  -5   3        2.88        7.77      6.11 o 
   5  -5   3      138.01      145.61     28.35 o 
   6  -5   3      147.38      100.74     14.36 o 
   7  -5   3      111.45       36.83     39.54 o 
   8  -5   3     1017.36      996.96     77.60 o 
   9  -5   3      223.49      177.87     38.80 o 
  10  -5   3      337.54      418.18     73.26 o 
  11  -5   3       18.89       25.72     39.49 o 
  12  -5   3        1.87       45.86     20.59 o 
  13  -5   3       10.44       51.93     26.26 o 
 -13  -4   3       30.34       -1.04     23.45 o 
 -12  -4   3       10.79       34.47     29.08 o 
 -11  -4   3        9.43       -2.68     23.00 o 
 -10  -4   3      104.12       99.42     17.88 o 
  -9  -4   3       76.02      101.81     30.76 o 
  -8  -4   3       33.73       30.82      7.59 o 
  -7  -4   3      542.56      480.08     21.24 o 
  -6  -4   3      404.71      398.60     21.75 o 
  -5  -4   3      687.99      703.61     51.85 o 
  -4  -4   3        3.94        2.77     11.19 o 
  -3  -4   3      381.62      429.18     27.46 o 
  -2  -4   3      564.52      553.54     22.90 o 
  -1  -4   3     1155.46     1093.20     26.63 o 
   0  -4   3      134.38      125.77     19.73 o 
   1  -4   3       24.82       -7.36     20.12 o 
   2  -4   3     2897.66     2762.35     52.05 o 
   3  -4   3       13.40       27.85     17.84 o 
   4  -4   3     2965.99     3134.04     48.33 o 
   5  -4   3       29.21       14.60      7.14 o 
   6  -4   3      203.72      195.98     27.07 o 
   7  -4   3       55.10       49.48     13.63 o 
   8  -4   3       49.72       26.56     26.51 o 
   9  -4   3      526.83      564.06     48.97 o 
  10  -4   3      117.32      142.42     53.56 o 
  11  -4   3       46.61       50.85     28.68 o 
  12  -4   3       14.61       -1.53     38.31 o 
  13  -4   3        0.54       13.08     21.87 o 
 -13  -3   3        4.28       11.70     15.85 o 
 -12  -3   3        1.47       26.81     39.69 o 
 -11  -3   3       31.22       29.35     15.01 o 
 -10  -3   3        0.19       14.49     23.50 o 
  -9  -3   3      174.16      145.91     18.94 o 
  -8  -3   3      445.42      424.29     38.80 o 
  -7  -3   3     1092.38     1095.47     31.16 o 
  -6  -3   3     1453.28     1522.67     23.48 o 
  -5  -3   3        8.41       11.01      3.56 o 
  -4  -3   3     1865.45     2071.25     58.60 o 
  -3  -3   3      737.04      762.41     35.45 o 
  -2  -3   3      570.58      583.52     16.42 o 
  -1  -3   3     2510.44     2387.52     34.33 o 
   0  -3   3      108.41       79.46      7.17 o 
   1  -3   3      583.27      544.49     12.47 o 
   2  -3   3      243.64      209.45     20.60 o 
   3  -3   3      251.26      218.93     24.24 o 
   4  -3   3       13.88       12.93      4.40 o 
   5  -3   3      422.90      492.21     20.00 o 
   6  -3   3      422.35      452.47     10.70 o 
   7  -3   3       96.06      101.64     14.93 o 
   8  -3   3       43.41       48.30     17.90 o 
   9  -3   3      482.01      599.56     52.92 o 
  10  -3   3      400.46      494.65     70.40 o 
  11  -3   3      185.17      149.19     34.56 o 
  12  -3   3       23.25       28.88     14.91 o 
  13  -3   3       16.98       55.49     31.59 o 
 -14  -2   3        1.77      -11.85     24.34 o 
 -13  -2   3       43.86       39.74     15.85 o 
 -12  -2   3       95.80       94.44     94.54 o 
 -11  -2   3       16.57       29.49     15.19 o 
 -10  -2   3      242.06      221.08     20.89 o 
  -9  -2   3     1125.12     1042.32     57.14 o 
  -8  -2   3     2861.26     2651.52     92.30 o 
  -7  -2   3     3389.88     3639.09     71.82 o 
  -6  -2   3     1126.33     1082.56     40.68 o 
  -5  -2   3     2196.31     2322.53     36.73 o 
  -4  -2   3      971.68      968.59     22.55 o 
  -3  -2   3     6982.70     7121.90     42.55 o 
  -2  -2   3     7717.81     7416.07     43.30 o 
  -1  -2   3      571.24      537.03     12.21 o 
   0  -2   3        5.84       25.67      6.20 o 
   1  -2   3      185.41      164.56     14.54 o 
   2  -2   3        6.79        2.07      5.75 o 
   3  -2   3     9265.78     9023.00    103.14 o 
   4  -2   3     3423.30     3375.21     68.32 o 
   5  -2   3      641.40      659.81     26.17 o 
   6  -2   3       60.83       64.02      9.00 o 
   7  -2   3       17.20        9.71     18.05 o 
   8  -2   3        0.48       10.82     16.17 o 
   9  -2   3      758.25      918.66     63.88 o 
  10  -2   3      102.55      150.86     35.79 o 
  11  -2   3      223.59      299.06     54.20 o 
  12  -2   3      149.17      170.36     38.51 o 
  13  -2   3        2.68       23.99     34.26 o 
  14  -2   3        1.87       34.66     14.51 o 
 -14  -1   3      277.58      252.02     52.58 o 
 -13  -1   3      120.00      119.42     32.63 o 
 -11  -1   3        0.92       -1.28     15.60 o 
 -10  -1   3      158.44      141.52     25.16 o 
  -9  -1   3      239.39      213.93     26.98 o 
  -7  -1   3     1759.23     1871.38     58.61 o 
  -6  -1   3     1827.68     1671.86     30.80 o 
  -5  -1   3     1143.34     1061.01     31.34 o 
  -4  -1   3     7245.38     7236.30     71.41 o 
  -3  -1   3       36.01        3.85      7.92 o 
  -2  -1   3    18433.04    17751.82    238.91 o 
  -1  -1   3    11318.49    10563.72     63.22 o 
   0  -1   3      161.69      137.44     11.88 o 
   1  -1   3      248.81      220.10      9.68 o 
   2  -1   3    22659.75    21704.63    242.78 o 
   3  -1   3     6770.07     6630.69     74.15 o 
   4  -1   3     7615.60     7737.00     76.40 o 
   5  -1   3     5581.90     5850.00     71.77 o 
   6  -1   3      710.23      707.69     31.34 o 
   7  -1   3       61.58       70.91     15.70 o 
   8  -1   3        5.21       -8.70     10.47 o 
   9  -1   3        3.70       -0.07     11.63 o 
  10  -1   3      156.44      179.74     40.97 o 
  11  -1   3      381.04      423.12     35.00 o 
  12  -1   3      629.39      590.57    104.41 o 
  13  -1   3       59.06       61.12     23.40 o 
  14  -1   3       18.62       59.29     29.22 o 
 -12   0   3        0.44      -20.83     20.83 o 
 -11   0   3       14.47       54.50     19.85 o 
 -10   0   3        8.57      -12.54     22.66 o 
  -9   0   3      553.44      595.19     17.68 o 
  -8   0   3        3.18       15.75     12.81 o 
  -7   0   3      198.21      189.22     28.78 o 
  -6   0   3       53.85       50.39      7.41 o 
  -5   0   3      124.00       83.50     12.05 o 
  -4   0   3       59.17       52.42      6.57 o 
  -3   0   3     2610.01     2517.82     17.30 o 
  -2   0   3       82.61       63.79      8.17 o 
  -1   0   3     5546.43     5145.65     47.14 o 
   0   0   3     2086.92     1977.51     29.10 o 
   2   0   3        4.73       17.73      6.04 o 
   3   0   3      152.51      165.08      9.32 o 
   4   0   3     1321.90     1228.76     42.36 o 
   5   0   3     3034.37     3269.73     53.04 o 
   6   0   3        0.75       -0.23      8.82 o 
   7   0   3      561.90      600.69     47.12 o 
   8   0   3      158.08      164.63     30.61 o 
   9   0   3      123.67       90.83     29.42 o 
  10   0   3       78.86       71.79     12.41 o 
  11   0   3      159.67      162.47     58.15 o 
  12   0   3      227.20      201.02     31.64 o 
  13   0   3      386.22      385.11     47.05 o 
  14   0   3       11.06      -22.26     22.26 o 
 -12   1   3       27.22       50.50     21.87 o 
 -11   1   3      137.28      140.35     33.37 o 
 -10   1   3        3.13       63.88     15.11 o 
  -9   1   3       27.30       24.40     14.07 o 
  -8   1   3       48.65       33.07     21.67 o 
  -7   1   3       15.90        8.42     14.64 o 
  -6   1   3     1184.44     1213.96     37.71 o 
  -5   1   3     1877.08     1875.24     42.64 o 
  -4   1   3      677.96      639.11     19.98 o 
  -3   1   3     1446.15     1373.30     21.09 o 
  -2   1   3     1319.01     1209.30     21.98 o 
  -1   1   3      283.38      274.80     19.89 o 
   0   1   3      237.91      210.27      9.57 o 
   1   1   3     8075.27     7790.31     52.92 o 
   2   1   3        1.34       15.33      6.06 o 
   3   1   3     1148.26     1079.48     20.68 o 
   4   1   3      158.62      136.05     21.15 o 
   5   1   3      961.51      926.05     30.23 o 
   6   1   3       74.17       70.22     11.76 o 
   7   1   3        2.66        7.20     11.21 o 
   8   1   3        7.57       -0.75      8.00 o 
   9   1   3      358.16      390.32     28.81 o 
  10   1   3       81.12       87.20     33.72 o 
  11   1   3        0.75       -2.72     21.33 o 
  12   1   3        8.57       22.21     19.65 o 
  13   1   3      259.64      242.24     50.75 o 
 -13   2   3      236.33      164.74     46.75 o 
 -12   2   3      130.42       91.92     31.59 o 
 -11   2   3        3.45       35.35     21.82 o 
 -10   2   3      130.88      108.16     38.46 o 
  -9   2   3      110.82       56.77     32.88 o 
  -8   2   3        5.92      -19.80     31.59 o 
  -7   2   3      190.36      234.37     42.72 o 
  -6   2   3     2293.41     2266.56     64.13 o 
  -5   2   3      674.46      634.25     29.50 o 
  -4   2   3      703.67      715.04     19.66 o 
  -3   2   3        1.27        7.09     11.95 o 
  -2   2   3      199.13      172.82      6.79 o 
  -1   2   3      788.66      811.64     25.00 o 
   0   2   3     1301.65     1228.89     21.75 o 
   1   2   3      403.99      427.90     11.97 o 
   2   2   3       23.85       16.48      3.89 o 
   3   2   3      440.82      383.58     11.85 o 
   4   2   3     3974.54     4013.05     71.10 o 
   5   2   3     1035.78     1090.15     26.50 o 
   6   2   3     3466.88     3652.14     70.61 o 
   7   2   3      442.10      462.64     18.65 o 
   8   2   3      111.09      106.77     16.59 o 
   9   2   3      254.40      236.86     43.05 o 
  10   2   3        9.30        5.44      9.97 o 
  11   2   3        5.83       17.92     11.38 o 
  12   2   3      168.69      115.70     24.70 o 
  13   2   3        0.34      -17.43     17.43 o 
 -13   3   3       85.94       75.93     29.08 o 
 -12   3   3      265.86      271.86     33.08 o 
 -11   3   3       18.59       15.60     19.94 o 
 -10   3   3       88.41      132.89     41.42 o 
  -9   3   3        1.46       73.65     27.20 o 
  -8   3   3      267.99      259.47     46.01 o 
  -7   3   3      176.24      226.44     48.68 o 
  -6   3   3      409.56      558.43    113.25 o 
  -5   3   3     1583.11     1406.14     57.81 o 
  -4   3   3      698.47      731.10     99.52 o 
  -3   3   3     1417.81     1392.57     26.27 o 
  -2   3   3     2931.72     2765.84     23.22 o 
  -1   3   3        3.14        2.22      6.14 o 
   0   3   3        3.58        4.54      6.61 o 
   1   3   3       21.30        6.77      8.02 o 
   2   3   3     1878.99     1799.38     32.10 o 
   3   3   3       31.35       30.95      3.87 o 
   4   3   3      358.65      323.22     13.04 o 
   5   3   3     3710.62     3916.21     59.46 o 
   6   3   3     4001.70     4040.07     52.95 o 
   7   3   3      999.03      981.36     24.72 o 
   8   3   3       73.12       74.71     13.63 o 
   9   3   3      421.39      402.91     23.52 o 
  10   3   3       13.76       15.96      9.96 o 
  11   3   3       29.27       33.13     10.63 o 
  12   3   3       14.15       13.78     10.15 o 
 -13   4   3       36.85       32.19     24.88 o 
 -12   4   3      139.16       97.70     38.01 o 
 -11   4   3      189.92      174.76     51.14 o 
 -10   4   3       27.67       33.12     20.49 o 
  -9   4   3       12.82      -33.12     33.52 o 
  -8   4   3        2.41      103.57     48.38 o 
  -7   4   3      658.37      783.20    113.59 o 
  -6   4   3       89.56      108.46     41.81 o 
  -5   4   3     2102.16     2262.07     58.25 o 
  -4   4   3      215.18      162.51     38.75 o 
  -3   4   3     1272.40     1260.38     35.44 o 
  -2   4   3     1506.09     1462.97     67.22 o 
  -1   4   3      353.12      315.37     29.77 o 
   0   4   3      768.43      789.92     37.43 o 
   1   4   3       99.65       88.94     16.89 o 
   2   4   3        0.58       12.97      5.51 o 
   3   4   3     1774.84     1773.47     34.01 o 
   4   4   3      586.45      591.82     28.62 o 
   5   4   3      623.92      595.06     36.29 o 
   6   4   3      183.12      205.54     24.11 o 
   7   4   3     1265.30     1294.91     47.47 o 
   8   4   3      132.14      150.90     28.08 o 
   9   4   3       25.58       28.51     10.02 o 
  10   4   3      344.60      353.10     34.62 o 
  11   4   3       53.48       48.78      8.01 o 
  12   4   3      377.71      350.40     83.77 o 
 -12   5   3      374.73      319.06    105.35 o 
 -11   5   3      166.57      204.13     40.33 o 
 -10   5   3      127.34      164.59     35.30 o 
  -9   5   3       14.06       32.78     35.40 o 
  -8   5   3     1286.18     1277.80     95.18 o 
  -7   5   3      386.20      380.12     72.91 o 
  -6   5   3      829.86      841.60    172.34 o 
  -5   5   3        1.69        4.46      4.71 o 
  -4   5   3     1684.11     1612.23     25.23 o 
  -3   5   3        0.83        5.79      6.90 o 
  -2   5   3      275.06      207.89     28.67 o 
  -1   5   3      282.92      269.44     15.45 o 
   0   5   3     2451.33     2464.17     60.39 o 
   1   5   3      387.65      415.09     24.51 o 
   2   5   3     1384.47     1394.50     35.45 o 
   3   5   3      867.93     1010.71     37.57 o 
   4   5   3        0.34       13.61      6.14 o 
   5   5   3        3.16        7.37      8.73 o 
   6   5   3     2194.87     2299.53     43.24 o 
   7   5   3      270.65      280.04     18.35 o 
   8   5   3      325.39      302.96     36.75 o 
   9   5   3        1.34       21.61     10.68 o 
  10   5   3        3.79        6.29      9.13 o 
  11   5   3       10.21       31.21     16.06 o 
  12   5   3       12.51       43.44     15.95 o 
  13   5   3       36.29       44.97     16.88 o 
 -12   6   3       91.13       98.83     49.66 o 
 -11   6   3      235.57      191.84     64.62 o 
 -10   6   3      900.78      811.49    138.23 o 
  -9   6   3       22.84       20.09     27.30 o 
  -8   6   3       64.68       83.28     38.41 o 
  -7   6   3       10.26       50.16     28.44 o 
  -6   6   3        5.14       50.55     27.99 o 
  -5   6   3      236.72      261.87     13.63 o 
  -4   6   3      374.10      341.63     13.98 o 
  -3   6   3      147.77      118.43     20.97 o 
  -2   6   3     1947.66     1988.58     71.31 o 
  -1   6   3     2437.97     2456.73    134.87 o 
   0   6   3     2534.94     2845.84     56.94 o 
   1   6   3     1087.65     1076.88     83.13 o 
   2   6   3      223.06      261.36     45.66 o 
   3   6   3        9.35        7.63     19.43 o 
   4   6   3      403.67      444.82     16.51 o 
   5   6   3        0.87       12.47      6.73 o 
   6   6   3      660.51      578.22     25.96 o 
   7   6   3      792.38      818.64     54.03 o 
   8   6   3      955.84      931.69     38.11 o 
   9   6   3        6.55        8.56     11.59 o 
  10   6   3       28.55       21.82      8.23 o 
  12   6   3       39.49       43.20     22.07 o 
  13   6   3        3.29       17.48     15.85 o 
 -11   7   3      194.11      189.96     39.84 o 
 -10   7   3        8.99       -9.03     34.85 o 
  -9   7   3      105.86       83.38     37.27 o 
  -8   7   3        2.37       35.99     21.57 o 
  -7   7   3      198.53      271.71     74.30 o 
  -6   7   3       16.72       29.13     19.70 o 
  -5   7   3     1207.91     1139.08    237.90 o 
  -4   7   3      778.46      785.55     40.91 o 
  -3   7   3      976.93     1075.37     90.12 o 
  -2   7   3       16.06       24.76     17.65 o 
  -1   7   3     2009.68     2033.93     43.74 o 
   0   7   3      254.90      264.72     57.98 o 
   1   7   3      783.87      835.80     53.56 o 
   2   7   3      103.74       95.67     17.18 o 
   3   7   3       29.31       39.48     14.27 o 
   4   7   3      476.39      487.65     76.96 o 
   5   7   3      989.31     1039.67     51.87 o 
   6   7   3      108.82      102.42     11.80 o 
   7   7   3     1323.76     1336.07     40.24 o 
   8   7   3      351.20      416.24     35.86 o 
   9   7   3       31.93       55.88     24.26 o 
  10   7   3      199.14      176.88     32.58 o 
  11   7   3       26.20       19.25     18.36 o 
  12   7   3      143.26      132.99     57.36 o 
  13   7   3       12.35       17.18     31.89 o 
 -11   8   3       61.32       33.91     29.18 o 
 -10   8   3        9.48      -13.72     38.46 o 
  -9   8   3      236.23      318.86     86.24 o 
  -8   8   3       34.08       57.22     33.17 o 
  -7   8   3       27.06        8.84     15.90 o 
  -6   8   3       20.69       17.67     26.90 o 
  -5   8   3      125.40       78.44     44.03 o 
  -4   8   3      546.12      478.92     31.78 o 
  -3   8   3     1094.17     1056.16     48.66 o 
  -2   8   3      812.08      860.65     77.29 o 
  -1   8   3      381.14      341.96     46.61 o 
   0   8   3        3.27       -7.20     11.66 o 
   1   8   3      365.00      342.62     47.81 o 
   2   8   3      123.54      146.34     27.48 o 
   3   8   3        5.72        5.17     14.43 o 
   4   8   3       21.90       24.77     14.17 o 
   5   8   3       56.80       71.03     15.09 o 
   6   8   3       98.08       81.73     25.33 o 
   7   8   3      516.75      534.01     24.12 o 
   8   8   3      698.39      689.91     16.91 o 
   9   8   3     1571.61     1562.48     87.60 o 
  10   8   3       71.47       73.59     27.60 o 
  11   8   3       14.51       14.27     17.67 o 
  13   8   3        5.37       18.86     19.80 o 
 -10   9   3        9.93       46.21     27.94 o 
  -9   9   3      106.47      125.34     36.14 o 
  -8   9   3       77.83       38.36     44.48 o 
  -7   9   3        0.24       65.36     74.69 o 
  -6   9   3        2.88       40.73     24.58 o 
  -5   9   3       68.79       98.93     37.81 o 
  -4   9   3       30.87       19.29     16.32 o 
  -3   9   3       81.97       98.17     39.44 o 
  -2   9   3      927.80      884.35     58.75 o 
  -1   9   3      277.93      321.07     41.39 o 
   0   9   3      514.48      562.72     32.46 o 
   1   9   3      242.88      244.20     24.86 o 
   2   9   3      206.38      236.04     43.66 o 
   3   9   3     1111.49     1078.49     60.84 o 
   4   9   3      299.47      314.74     50.49 o 
   5   9   3       70.45       75.81     14.92 o 
   6   9   3       91.56       76.35     32.51 o 
   7   9   3       70.24       62.55     18.42 o 
   8   9   3      667.11      702.12     33.30 o 
   9   9   3      554.28      614.63     48.43 o 
  10   9   3      204.58      181.67     51.44 o 
  11   9   3       29.50       16.29     23.00 o 
  12   9   3       24.47       39.74     17.82 o 
  -9  10   3        0.34       48.18     29.13 o 
  -8  10   3      137.85      210.45     52.87 o 
  -7  10   3      174.92      163.70     45.86 o 
  -6  10   3       26.19       30.90     19.94 o 
  -5  10   3      361.66      262.98     78.99 o 
  -4  10   3        3.00       11.30     38.46 o 
  -3  10   3       32.76       23.78     14.54 o 
  -2  10   3      128.64      133.00     19.00 o 
  -1  10   3       14.76       40.54     22.56 o 
   0  10   3      128.89      142.80     25.20 o 
   1  10   3      480.93      413.53     25.59 o 
   2  10   3      482.48      545.87     34.25 o 
   3  10   3      209.80      211.79     40.93 o 
   4  10   3      389.03      385.81     30.36 o 
   5  10   3      139.50      138.47     21.25 o 
   6  10   3      172.77      186.80     34.67 o 
   7  10   3        5.31       -1.14     28.39 o 
   8  10   3       79.54       84.56     29.77 o 
   9  10   3        6.13       -1.38     25.28 o 
  10  10   3      235.25      183.69     54.30 o 
  11  10   3       14.95       23.75     27.60 o 
  -8  11   3       59.12      -36.48     36.48 o 
  -7  11   3        0.59       -3.06     38.46 o 
  -6  11   3       26.23       49.66     33.17 o 
  -5  11   3        0.45       78.79     40.97 o 
  -4  11   3      181.30      153.43     42.55 o 
  -3  11   3       78.93       64.83     21.35 o 
  -2  11   3       12.19       12.28     10.42 o 
  -1  11   3      491.16      486.02     72.89 o 
   0  11   3      832.71      785.34     81.68 o 
   1  11   3      169.32      138.21     31.32 o 
   2  11   3      191.71      196.24     30.54 o 
   3  11   3      270.35      254.33     40.23 o 
   4  11   3       72.16       56.70     37.43 o 
   5  11   3       89.18       93.49     18.58 o 
   6  11   3      261.54      252.36     63.39 o 
   7  11   3        7.64       30.26     23.94 o 
   8  11   3       10.96       15.85     25.92 o 
   9  11   3      152.56      149.19     39.20 o 
  10  11   3       45.47       51.19     15.01 o 
  -7  12   3      178.12      107.47     51.49 o 
  -6  12   3      106.86       83.08     23.10 o 
  -5  12   3       32.84       36.33     44.68 o 
  -4  12   3        0.98       -3.80     34.11 o 
  -3  12   3        0.27       44.28     27.79 o 
  -2  12   3       59.46       11.93     11.68 o 
  -1  12   3       10.08       29.97     17.65 o 
   0  12   3      211.99      289.60     52.71 o 
   1  12   3      212.55      170.82     23.48 o 
   2  12   3        6.24       21.37     13.85 o 
   3  12   3      227.45      170.35     31.89 o 
   4  12   3      130.84      135.89     26.61 o 
   5  12   3      129.00      164.98     47.89 o 
   6  12   3      173.32      160.54     36.33 o 
   7  12   3        0.91       42.90     32.53 o 
   8  12   3        0.30       17.97     23.50 o 
   9  12   3      200.26      167.30     62.84 o 
  -5  13   3      109.25       59.44     35.45 o 
  -4  13   3      103.86      150.86     54.75 o 
  -3  13   3        5.73       31.59     30.01 o 
  -2  13   3        4.50       -4.89     28.78 o 
  -1  13   3      237.91      197.20     37.07 o 
   0  13   3        0.15       21.00     16.61 o 
   1  13   3       10.67       37.61     17.82 o 
   2  13   3       68.99       51.34     22.51 o 
   3  13   3      114.04       88.24     17.82 o 
   4  13   3        1.59       11.06     22.91 o 
   5  13   3      106.82      122.82     45.86 o 
   6  13   3        8.50       32.68     19.65 o 
   7  13   3        1.31       -4.49     28.88 o 
   8  13   3       78.49       99.03     54.25 o 
  -3  14   3       13.53       -1.18     29.72 o 
  -2  14   3       68.00       58.75     24.44 o 
  -1  14   3      108.98      105.74     36.48 o 
   0  14   3        9.94       -8.18     14.43 o 
   1  14   3      114.48       91.82     27.22 o 
   2  14   3       21.24       31.55     23.40 o 
   3  14   3      148.92      164.93     37.86 o 
   5  14   3      280.36      285.63    102.88 o 
   6  14   3       41.27       75.23     44.63 o 
  -4 -14   4      166.61      176.14     55.04 o 
  -3 -14   4       36.88       40.53     17.53 o 
  -2 -14   4      132.87       90.14     36.98 o 
  -1 -14   4       29.10       30.11     17.38 o 
   0 -14   4        8.50       25.77     17.18 o 
   1 -14   4       20.22       31.30     19.70 o 
   2 -14   4        6.42       24.14     16.44 o 
  -7 -13   4       11.86       41.12     32.34 o 
  -6 -13   4       40.65       68.62     27.69 o 
  -5 -13   4        2.04       18.12     19.55 o 
  -4 -13   4       99.51      104.66     44.97 o 
  -3 -13   4       77.91       83.78     33.57 o 
  -2 -13   4      155.28      136.05     46.95 o 
  -1 -13   4      106.87       81.16     31.99 o 
   0 -13   4       41.82       28.04     21.62 o 
   1 -13   4       13.46       13.09     11.73 o 
   2 -13   4       27.30       20.36     10.76 o 
   3 -13   4       46.54       39.05     24.09 o 
   4 -13   4       21.67       26.31     23.00 o 
   5 -13   4      134.98       90.74     40.33 o 
  -8 -12   4       22.34       49.60     21.10 o 
  -7 -12   4       20.81       41.91     14.96 o 
  -6 -12   4        0.24       69.75     40.78 o 
  -5 -12   4      109.30      151.60    159.75 o 
  -4 -12   4        5.21       38.36     29.67 o 
  -3 -12   4       31.27       31.30     17.03 o 
  -2 -12   4        2.64       40.88     21.67 o 
  -1 -12   4      168.53      128.99     46.55 o 
   0 -12   4        3.83       35.22     15.13 o 
   1 -12   4        0.22       16.85     22.31 o 
   2 -12   4        0.12       19.15     11.02 o 
   3 -12   4        5.34       19.10     22.12 o 
   4 -12   4       60.10       65.85     21.87 o 
   5 -12   4       14.83       31.55     19.35 o 
   6 -12   4      205.34      309.43     72.82 o 
   7 -12   4       83.26       86.44     40.09 o 
  -9 -11   4       13.37       17.19     18.70 o 
  -8 -11   4       19.80       11.98     26.71 o 
  -7 -11   4       23.57       47.28     27.28 o 
  -6 -11   4      102.67       93.17     20.91 o 
  -5 -11   4       21.13       41.22     34.85 o 
  -4 -11   4       59.88       54.45     23.55 o 
  -3 -11   4      489.19      414.28     81.55 o 
  -2 -11   4      516.22      457.48    107.08 o 
  -1 -11   4      392.66      341.41     66.03 o 
   0 -11   4       77.94      102.17     22.34 o 
   1 -11   4       63.41       61.77     14.88 o 
   2 -11   4      323.95      297.35     55.33 o 
   3 -11   4       11.83       18.55     12.71 o 
   4 -11   4        0.37       33.42     21.43 o 
   5 -11   4       17.65       71.73     27.94 o 
   6 -11   4       30.13       31.74     21.77 o 
   7 -11   4      130.22      109.79     40.18 o 
   8 -11   4        4.84        9.03     37.02 o 
 -10 -10   4       15.13       49.12     21.08 o 
  -9 -10   4       53.77       73.06     21.41 o 
  -8 -10   4       66.59       75.63     20.68 o 
  -7 -10   4        2.34       26.36     11.20 o 
  -6 -10   4      178.50      132.35     31.30 o 
  -5 -10   4       98.24      148.26     38.69 o 
  -4 -10   4      231.99      182.51     46.31 o 
  -3 -10   4      402.66      359.68     68.13 o 
  -2 -10   4      936.76     1000.65     41.84 o 
  -1 -10   4     1163.15     1194.52     39.25 o 
   0 -10   4     1023.57     1049.76     25.42 o 
   1 -10   4       97.48      126.05     29.77 o 
   2 -10   4      150.64      159.11     32.11 o 
   3 -10   4      189.56      187.69     34.58 o 
   4 -10   4       11.14       41.07     10.08 o 
   5 -10   4       47.94       82.54     36.09 o 
   6 -10   4       46.78       69.56     40.38 o 
   7 -10   4      204.85      141.53     48.23 o 
   8 -10   4      128.29      120.85     38.16 o 
   9 -10   4       92.86      104.16     55.29 o 
 -11  -9   4       27.38       16.12     14.42 o 
 -10  -9   4       50.31       73.62     33.99 o 
  -9  -9   4       95.68       94.71     35.91 o 
  -8  -9   4        2.25       21.84     16.45 o 
  -7  -9   4        0.90       43.69     17.21 o 
  -6  -9   4        0.48      -21.08     21.08 o 
  -5  -9   4        0.16        1.05     34.04 o 
  -4  -9   4      138.81      101.19     36.62 o 
  -3  -9   4       48.98       84.01     30.58 o 
  -2  -9   4       22.69       22.36     12.63 o 
  -1  -9   4       22.50       14.46     13.12 o 
   0  -9   4     1475.06     1609.74     61.40 o 
   1  -9   4      164.19      138.42     26.14 o 
   2  -9   4       58.52       82.64     17.26 o 
   3  -9   4        4.33      -14.51     14.51 o 
   4  -9   4      676.29      656.98     76.94 o 
   5  -9   4      150.33       99.33     33.42 o 
   6  -9   4       90.70      122.13     28.19 o 
   7  -9   4      151.25      227.38     82.05 o 
   8  -9   4      149.88      172.59     55.49 o 
   9  -9   4      119.98      138.28     40.04 o 
  10  -9   4       58.85       17.87     27.30 o 
 -12  -8   4       23.07       -3.03     13.12 o 
 -11  -8   4       83.05       62.76     13.21 o 
 -10  -8   4      177.76      170.03     22.55 o 
  -9  -8   4        5.30       13.11     11.44 o 
  -8  -8   4       27.26       19.27     19.52 o 
  -7  -8   4       65.21       75.11     21.19 o 
  -6  -8   4       96.68       83.57     27.44 o 
  -5  -8   4     1332.97     1310.10     68.99 o 
  -4  -8   4       33.98       22.88      9.76 o 
  -3  -8   4      362.03      319.18     27.44 o 
  -2  -8   4      133.76      122.96     22.71 o 
  -1  -8   4      252.93      221.93     31.20 o 
   0  -8   4       61.12      103.83     17.42 o 
   1  -8   4     1383.30     1505.03     58.73 o 
   2  -8   4       29.11       43.71     15.40 o 
   3  -8   4       18.68       40.59     15.05 o 
   4  -8   4       47.08       44.48     15.89 o 
   5  -8   4       29.28       10.28     20.49 o 
   6  -8   4      148.03      106.83     30.26 o 
   7  -8   4       65.34       78.79     43.79 o 
   8  -8   4       72.54       75.58     48.87 o 
   9  -8   4        1.55       59.49     27.20 o 
  10  -8   4       43.86      117.94     31.79 o 
  11  -8   4        0.10       58.65     39.00 o 
 -12  -7   4        0.84       25.03     28.16 o 
 -11  -7   4       42.58       36.45     13.74 o 
 -10  -7   4       84.42       83.03     22.33 o 
  -9  -7   4        4.90       32.85     14.51 o 
  -8  -7   4      481.35      560.18     90.40 o 
  -7  -7   4       41.95       47.23     19.65 o 
  -6  -7   4      185.95      115.99     20.96 o 
  -5  -7   4      150.97      150.35     25.00 o 
  -4  -7   4      732.59      707.56     56.81 o 
  -3  -7   4        0.61        9.15      6.24 o 
  -2  -7   4       66.42       64.91      8.90 o 
  -1  -7   4      144.12      124.01     20.64 o 
   0  -7   4      515.78      587.51     21.02 o 
   1  -7   4     1729.24     1784.88     77.28 o 
   2  -7   4      444.25      483.06     28.33 o 
   3  -7   4      545.86      522.16     75.41 o 
   4  -7   4      117.52       89.33     17.48 o 
   5  -7   4      479.56      509.31     17.72 o 
   6  -7   4      137.58      168.66     59.19 o 
   7  -7   4      146.87      228.02     44.82 o 
   8  -7   4       79.93       76.22     40.78 o 
   9  -7   4        0.88       49.42     39.05 o 
  10  -7   4        1.63       80.12     42.01 o 
  11  -7   4        9.39       41.91     24.58 o 
 -13  -6   4        9.68       16.83     16.93 o 
 -12  -6   4        0.90       19.63     12.23 o 
 -11  -6   4       78.21       79.18     19.22 o 
 -10  -6   4      106.19      116.97     21.41 o 
  -9  -6   4      282.98      233.13     55.19 o 
  -8  -6   4      329.13      415.49     61.32 o 
  -7  -6   4     1579.49     1723.99     89.70 o 
  -6  -6   4        4.71       -1.24     29.47 o 
  -5  -6   4      126.51      145.71     36.10 o 
  -4  -6   4      288.01      252.29     35.58 o 
  -3  -6   4      417.00      397.29     19.47 o 
  -2  -6   4        8.12       12.94      6.80 o 
  -1  -6   4       21.77        8.06      8.91 o 
   0  -6   4      292.61      295.64     46.23 o 
   1  -6   4     1115.27     1122.76     61.86 o 
   2  -6   4     1463.79     1415.64     36.40 o 
   3  -6   4     1110.16     1147.31     39.02 o 
   4  -6   4       74.68       50.39      9.13 o 
   5  -6   4      400.95      432.65     91.67 o 
   6  -6   4      279.05      279.25     32.19 o 
   7  -6   4      716.78      860.66     98.73 o 
   8  -6   4       28.34       76.37     28.34 o 
   9  -6   4      334.44      339.20    337.27 o 
  10  -6   4       14.55       39.39     41.02 o 
  11  -6   4      209.73      160.00     51.64 o 
  12  -6   4      121.64       68.77     42.55 o 
 -13  -5   4        9.50      -16.14     23.89 o 
 -12  -5   4        9.92       17.04     13.42 o 
 -11  -5   4       23.89       31.79     12.87 o 
 -10  -5   4      330.44      376.21     76.17 o 
  -9  -5   4      386.18      413.79     58.52 o 
  -8  -5   4      510.97      561.05     71.41 o 
  -7  -5   4       68.65       82.41     20.97 o 
  -6  -5   4       65.19       61.55     15.98 o 
  -5  -5   4     1437.11     1555.93     41.80 o 
  -4  -5   4      367.44      382.09     52.75 o 
  -3  -5   4        6.67        9.22      3.12 o 
  -2  -5   4     1103.27     1133.04     27.18 o 
  -1  -5   4      543.62      552.66     31.00 o 
   0  -5   4     1798.03     1807.41     81.95 o 
   1  -5   4     2171.59     2202.93     86.44 o 
   2  -5   4     3264.94     3346.70     72.97 o 
   3  -5   4       80.36       78.07     15.13 o 
   4  -5   4       74.98       71.39     14.18 o 
   5  -5   4       10.16        8.80      6.11 o 
   6  -5   4      273.88      229.61     18.19 o 
   7  -5   4       34.77       38.36     12.12 o 
   8  -5   4       85.17      127.17     37.72 o 
   9  -5   4      305.24      312.98     44.38 o 
  10  -5   4       13.53      -33.47     33.87 o 
  11  -5   4      251.02      249.94     97.40 o 
  13  -5   4       21.66       41.86     28.53 o 
 -13  -4   4       33.19       52.87     25.87 o 
 -12  -4   4      112.00       83.53     47.32 o 
 -11  -4   4        0.07       13.74     16.91 o 
 -10  -4   4      199.01      192.09     35.32 o 
  -9  -4   4       26.20       54.55     18.85 o 
  -8  -4   4       40.92       67.43     29.99 o 
  -7  -4   4     1036.16     1103.96     28.20 o 
  -6  -4   4       27.26        6.69     13.16 o 
  -5  -4   4     1225.29     1314.69     27.09 o 
  -4  -4   4     5589.67     6222.57    296.32 o 
  -3  -4   4      218.43      248.42     28.09 o 
  -2  -4   4     3864.39     4112.98     52.32 o 
  -1  -4   4     1892.55     1879.29     42.70 o 
   0  -4   4        5.48       11.95      5.07 o 
   1  -4   4     1055.01     1048.79     46.85 o 
   2  -4   4     6151.49     6331.24     92.63 o 
   3  -4   4      279.96      287.59     35.62 o 
   4  -4   4     3215.19     3467.24     91.00 o 
   5  -4   4        7.23        3.61      5.36 o 
   6  -4   4        0.82       22.68     11.17 o 
   7  -4   4      171.87      102.18     14.74 o 
   8  -4   4      673.56      970.40     80.12 o 
   9  -4   4       98.47      128.20     47.05 o 
  10  -4   4      368.60      447.61    102.34 o 
  11  -4   4        4.17      -29.03     33.22 o 
  12  -4   4      194.40      252.90     54.35 o 
  13  -4   4        3.87       20.29     33.91 o 
 -13  -3   4        0.20       32.43     52.23 o 
 -12  -3   4      183.24      237.21     40.38 o 
 -11  -3   4       37.29       53.38     27.62 o 
 -10  -3   4       40.31       45.76     18.03 o 
  -9  -3   4      544.23      609.65     38.16 o 
  -8  -3   4      925.92      905.74     34.94 o 
  -7  -3   4      661.68      581.67     36.93 o 
  -6  -3   4      349.80      340.28      9.23 o 
  -5  -3   4      143.92      162.42     10.26 o 
  -4  -3   4        5.03      -11.54     15.96 o 
  -3  -3   4      678.65      771.20     28.55 o 
  -2  -3   4      172.12      158.80      5.56 o 
  -1  -3   4       69.94       74.06      9.57 o 
   0  -3   4       57.39       59.17      8.86 o 
   1  -3   4       22.28       26.90      9.19 o 
   2  -3   4        3.45       11.14      4.26 o 
   3  -3   4     6625.75     6895.38    107.98 o 
   4  -3   4       22.55        8.20     10.79 o 
   5  -3   4     1530.43     1634.72     38.02 o 
   6  -3   4       39.22       47.31      8.03 o 
   7  -3   4        6.59        6.25      5.25 o 
   8  -3   4      229.04      221.64     17.92 o 
   9  -3   4       40.18      -16.14     35.35 o 
  10  -3   4      360.88      378.54     69.90 o 
  11  -3   4       31.44       43.99     23.89 o 
  12  -3   4       62.58      110.88     29.47 o 
  13  -3   4       77.44       11.55     33.47 o 
 -13  -2   4       48.78       59.49     25.18 o 
 -12  -2   4        5.81       29.18     16.69 o 
 -11  -2   4       85.33       31.89     25.52 o 
 -10  -2   4      240.85      275.46     64.52 o 
  -9  -2   4        1.70       18.74     13.75 o 
  -8  -2   4       54.07       64.79     15.09 o 
  -7  -2   4      480.07      544.67     20.38 o 
  -6  -2   4     2338.50     2352.28     36.50 o 
  -5  -2   4     1252.96     1322.90     27.40 o 
  -4  -2   4       41.99       43.06      6.82 o 
  -3  -2   4       21.18        4.05      4.98 o 
  -2  -2   4    11338.94    11553.66     67.92 o 
  -1  -2   4     8635.48     8476.67     53.28 o 
   0  -2   4     3206.53     3056.64     21.88 o 
   1  -2   4      554.68      529.82     13.28 o 
   2  -2   4      365.68      408.23     32.78 o 
   3  -2   4     2044.12     2010.07     37.54 o 
   5  -2   4      426.37      397.45     21.03 o 
   6  -2   4      707.97      698.94     35.36 o 
   7  -2   4      677.19      670.35     18.56 o 
   8  -2   4        4.55        7.95      6.62 o 
   9  -2   4      187.32      194.16     49.56 o 
  10  -2   4      452.50      497.61     87.92 o 
  11  -2   4       42.60       54.06     27.30 o 
  12  -2   4        1.06       25.23     22.71 o 
  13  -2   4      119.68      110.73    102.93 o 
  14  -2   4       16.98       69.26     31.35 o 
 -13  -1   4        0.17       27.00     27.20 o 
 -10  -1   4       98.82       71.23     12.37 o 
  -9  -1   4      149.33      150.72     22.77 o 
  -8  -1   4        4.38       12.55     11.55 o 
  -7  -1   4       33.11       36.63      9.28 o 
  -6  -1   4      891.86      880.15     51.17 o 
  -5  -1   4      362.01      306.82     14.83 o 
  -4  -1   4     2673.03     2493.57     34.90 o 
  -3  -1   4     1538.77     1555.44     30.24 o 
  -2  -1   4     5483.29     5437.72     35.34 o 
  -1  -1   4     3572.33     3446.00     23.84 o 
   0  -1   4     4866.70     4898.16     34.06 o 
   1  -1   4     1950.83     2042.06     28.24 o 
   2  -1   4     5736.34     5358.67     68.86 o 
   3  -1   4    10054.26     9520.98    111.07 o 
   4  -1   4     2844.54     2930.14     33.01 o 
   5  -1   4      425.61      498.85     31.53 o 
   6  -1   4        3.19        3.41     14.54 o 
   7  -1   4      715.52      721.18     33.72 o 
   8  -1   4       34.75       36.53     18.94 o 
   9  -1   4        0.10       11.40     27.00 o 
  10  -1   4       14.72       -3.55     31.05 o 
  11  -1   4       33.25       25.57     20.19 o 
  12  -1   4       57.88       92.66     29.77 o 
  13  -1   4       41.53       60.18     24.39 o 
  14  -1   4       53.34       68.32     26.41 o 
 -11   0   4      206.79      213.07     52.33 o 
 -10   0   4       48.72       31.40     27.25 o 
  -9   0   4       43.86       38.23     24.66 o 
  -8   0   4      519.49      506.31     51.23 o 
  -7   0   4      110.91      140.22     21.18 o 
  -6   0   4      146.24      191.37     28.91 o 
  -5   0   4      135.45      123.75     16.86 o 
  -4   0   4      404.48      356.81     15.09 o 
  -3   0   4     4117.08     4280.76     43.78 o 
  -1   0   4      967.46      895.89     26.97 o 
   0   0   4      652.68      623.82     14.55 o 
   1   0   4      852.41      854.82     15.77 o 
   2   0   4     2965.66     2686.47     24.36 o 
   3   0   4        3.85        6.34      4.02 o 
   4   0   4     1173.57     1120.51     31.47 o 
   5   0   4     2184.45     2116.37     49.71 o 
   6   0   4      161.34      200.76     30.38 o 
   7   0   4       44.42       23.29     12.93 o 
   8   0   4       83.56       98.74     29.32 o 
   9   0   4      776.85      819.75     64.62 o 
  10   0   4        0.11      -11.19     11.19 o 
  11   0   4       15.05       -1.78     27.94 o 
  12   0   4      229.92      218.30     61.91 o 
  13   0   4      210.24      203.74     30.71 o 
  14   0   4       56.66       62.70     30.16 o 
 -12   1   4       43.69       12.74     22.36 o 
 -11   1   4       67.82       44.18     22.02 o 
 -10   1   4       94.40       75.38     22.02 o 
  -9   1   4       13.80        3.40     15.48 o 
  -8   1   4      189.06      211.33     30.52 o 
  -7   1   4      149.26      142.91     20.30 o 
  -6   1   4        3.16        8.05      7.09 o 
  -5   1   4     2218.45     2279.45     36.37 o 
  -4   1   4      134.33      131.28     13.89 o 
  -3   1   4     7087.42     7197.12     88.91 o 
  -2   1   4      271.40      256.22     10.89 o 
  -1   1   4      236.28      264.90     17.18 o 
   0   1   4      737.60      773.49     20.47 o 
   2   1   4     2776.76     2739.48     34.60 o 
   3   1   4      411.62      394.22     27.27 o 
   4   1   4       18.04       27.25     10.17 o 
   5   1   4     2921.55     2994.80    106.14 o 
   6   1   4      567.33      470.46     26.94 o 
   7   1   4       61.97       72.46     16.36 o 
   8   1   4      798.86      755.96     44.82 o 
   9   1   4      382.01      371.12     50.67 o 
  10   1   4        0.64        0.86     10.11 o 
  11   1   4       53.45       74.94     23.79 o 
  12   1   4      251.98      273.84     43.84 o 
  13   1   4       52.81       39.35     14.56 o 
  14   1   4      202.53      135.86     61.95 o 
 -13   2   4      255.23      133.14     39.79 o 
 -12   2   4      150.38      141.63     45.96 o 
 -11   2   4        2.60       52.43     30.01 o 
 -10   2   4      143.53      137.58     28.19 o 
  -9   2   4       14.25       14.02     21.77 o 
  -8   2   4       49.45      -18.66     28.68 o 
  -7   2   4        5.73        5.98      3.58 o 
  -6   2   4        3.09        5.40      3.99 o 
  -5   2   4      324.96      380.83     26.50 o 
  -4   2   4     2402.53     2481.70     33.70 o 
  -3   2   4      385.72      317.03     11.79 o 
  -2   2   4     2250.46     2118.49     35.53 o 
  -1   2   4      915.40      893.86     21.01 o 
   0   2   4       96.90       75.34      9.50 o 
   1   2   4       75.76      115.42     15.71 o 
   2   2   4     3835.80     3784.47     33.25 o 
   3   2   4       35.35       29.68      9.04 o 
   4   2   4      731.21      694.68     19.03 o 
   5   2   4      730.03      660.34     28.12 o 
   6   2   4      187.99      184.20     23.39 o 
   7   2   4        5.75       15.65     15.08 o 
   8   2   4     1855.60     1832.15     71.22 o 
   9   2   4       95.33       93.67     16.99 o 
  10   2   4      593.88      560.24     24.15 o 
  11   2   4       22.62       18.65      6.39 o 
  12   2   4       72.03       41.25     14.49 o 
  13   2   4       37.05       57.51     17.62 o 
 -13   3   4      164.86      110.09     30.90 o 
 -12   3   4      167.67      165.72     61.26 o 
 -11   3   4       11.24       23.45     27.20 o 
 -10   3   4       44.79       31.25     21.03 o 
  -9   3   4       70.61       68.72     18.56 o 
  -8   3   4      160.72      188.83     37.32 o 
  -7   3   4      106.45       76.36     10.18 o 
  -6   3   4       13.60       26.30     14.79 o 
  -5   3   4       36.66       43.81      8.00 o 
  -4   3   4        9.47       17.51      6.40 o 
  -3   3   4      708.40      694.99     21.49 o 
  -2   3   4     2462.61     2476.74     49.63 o 
  -1   3   4     1660.54     1608.36     61.12 o 
   0   3   4      287.75      272.37     31.04 o 
   1   3   4      880.17      973.46     26.18 o 
   2   3   4     1062.79     1036.23     20.18 o 
   3   3   4      502.84      507.22     16.27 o 
   4   3   4     1056.35     1025.09     28.32 o 
   5   3   4     2799.17     2970.79     55.85 o 
   6   3   4     2631.86     2620.33     57.52 o 
   7   3   4      200.89      176.80     25.26 o 
   8   3   4      159.94      161.17     21.20 o 
   9   3   4      189.99      224.84     27.12 o 
  10   3   4        5.00       18.34     10.78 o 
  11   3   4       11.86        9.37     11.09 o 
  12   3   4      416.35      568.17    122.38 o 
 -12   4   4      167.86      160.79     42.75 o 
 -11   4   4       73.87       97.35     38.46 o 
 -10   4   4      116.90       71.09     29.77 o 
  -9   4   4        0.17      -32.19     32.19 o 
  -8   4   4       49.90       21.92     22.86 o 
  -7   4   4      104.59      105.99     32.93 o 
  -6   4   4      580.24      580.95    118.43 o 
  -5   4   4       10.46        9.28      9.11 o 
  -4   4   4       82.54       96.58     13.37 o 
  -3   4   4     1241.15     1177.85     30.55 o 
  -2   4   4     5166.74     5248.20     93.90 o 
  -1   4   4     3832.03     3975.02     93.35 o 
   0   4   4       43.06       98.30     22.60 o 
   1   4   4       21.62       35.41      7.49 o 
   2   4   4       29.59       22.44      5.79 o 
   3   4   4      103.33       98.53     14.43 o 
   4   4   4      501.53      452.33     16.60 o 
   5   4   4      138.22      152.10     18.79 o 
   6   4   4      199.94      169.95     20.24 o 
   7   4   4      776.27      780.57     30.36 o 
   8   4   4      293.72      187.93     63.56 o 
   9   4   4      473.08      460.47     52.20 o 
  10   4   4      187.30      213.43     36.41 o 
  11   4   4       54.60       59.69     14.55 o 
  12   4   4       87.86       78.99     28.29 o 
 -12   5   4      113.11      109.99     33.42 o 
 -11   5   4      140.21      225.85     85.70 o 
 -10   5   4      100.45       46.95     29.08 o 
  -9   5   4        1.85       57.96     34.90 o 
  -8   5   4      389.40      321.67     69.11 o 
  -7   5   4      112.71      177.08     50.95 o 
  -6   5   4       12.05       77.46     24.58 o 
  -5   5   4        7.83       22.07     45.59 o 
  -4   5   4        4.86        6.65      3.84 o 
  -3   5   4      136.40      116.49     13.91 o 
  -2   5   4      470.56      442.25     34.53 o 
  -1   5   4     2441.12     2446.87    110.88 o 
   0   5   4     5811.88     6552.81    132.94 o 
   1   5   4     2758.29     2908.72     68.72 o 
   2   5   4      379.10      349.65     67.14 o 
   3   5   4       54.38       46.86      8.77 o 
   4   5   4      459.15      538.76     55.66 o 
   5   5   4      369.50      396.28     30.95 o 
   6   5   4      650.79      661.68     27.78 o 
   7   5   4      348.77      414.71     32.24 o 
   8   5   4       76.11       94.61     21.98 o 
   9   5   4      878.87      801.15     46.15 o 
  10   5   4       80.50       85.75     13.70 o 
  11   5   4       78.09       83.57     18.23 o 
  12   5   4      131.94      150.67     25.72 o 
  13   5   4       54.64       64.72     28.48 o 
 -12   6   4       16.84      -30.90     30.90 o 
 -11   6   4       18.51        7.65     24.04 o 
 -10   6   4      505.02      375.78     70.94 o 
  -9   6   4       59.85       80.76     29.92 o 
  -8   6   4      154.40       91.43     34.51 o 
  -7   6   4       89.18      125.88     40.78 o 
  -6   6   4      107.33      118.04     48.72 o 
  -5   6   4       64.85       69.97     35.77 o 
  -4   6   4       13.33       15.77      5.28 o 
  -3   6   4      300.71      338.24     44.10 o 
  -2   6   4     1026.11     1067.58     60.13 o 
  -1   6   4      335.22      337.46     46.09 o 
   0   6   4      134.78      168.33     23.67 o 
   1   6   4      425.98      408.31     95.28 o 
   2   6   4      260.98      294.64     46.98 o 
   3   6   4       61.57       66.65     15.49 o 
   4   6   4       69.87       91.87     14.98 o 
   5   6   4        7.23       16.63     10.49 o 
   6   6   4        6.97       10.63      8.47 o 
   7   6   4     1640.94     1544.55     74.93 o 
   8   6   4       47.68       35.16     12.16 o 
   9   6   4      716.96      729.10     20.51 o 
  10   6   4       51.98       56.65     11.57 o 
  11   6   4        1.65       36.73     21.67 o 
  12   6   4       32.40       20.83     19.01 o 
  13   6   4       25.19       45.81     22.17 o 
 -11   7   4       15.94      -34.66     34.66 o 
 -10   7   4      146.53      127.66     55.09 o 
  -9   7   4       30.37       14.02     42.70 o 
  -8   7   4       54.08       28.78     35.64 o 
  -7   7   4       65.17       97.40     41.76 o 
  -6   7   4      183.16      132.89     36.98 o 
  -5   7   4      329.03      288.64     74.03 o 
  -4   7   4      359.84      297.33     25.08 o 
  -3   7   4       33.21        8.61     27.05 o 
  -2   7   4      341.99      341.23     34.68 o 
  -1   7   4       18.82       33.51     10.39 o 
   0   7   4     1843.66     1794.97     80.96 o 
   1   7   4       11.06       24.25     28.81 o 
   2   7   4      161.59      140.12     36.63 o 
   3   7   4       55.28       71.19     19.52 o 
   4   7   4       22.53       26.39     16.49 o 
   5   7   4        7.81       15.55     12.32 o 
   6   7   4       24.92       37.54     10.63 o 
   7   7   4       25.30       29.92     10.52 o 
   8   7   4      268.56      250.36     28.85 o 
   9   7   4      102.94      116.81     12.41 o 
  11   7   4      114.34      119.62     28.39 o 
  12   7   4        0.84       -3.85     24.44 o 
  13   7   4       15.84       11.65     16.59 o 
 -10   8   4        7.27       -9.82     37.91 o 
  -9   8   4      112.47      148.99    161.77 o 
  -8   8   4      152.75      213.36     47.44 o 
  -7   8   4      557.24      577.79    109.89 o 
  -6   8   4        6.85      -37.67     37.67 o 
  -5   8   4        0.61       39.35     35.40 o 
  -4   8   4      337.18      396.29     18.49 o 
  -3   8   4       15.41      -18.72     40.97 o 
  -2   8   4      247.28      210.55     37.35 o 
  -1   8   4      734.62      747.68     48.98 o 
   0   8   4      353.62      407.13     59.25 o 
   1   8   4     1492.11     1484.09    131.66 o 
   2   8   4      230.18      278.00     40.76 o 
   3   8   4        4.31        7.98     25.42 o 
   4   8   4       28.51       41.01     14.54 o 
   5   8   4        1.43       -3.32     11.56 o 
   6   8   4      384.12      364.63     65.34 o 
   7   8   4       17.33       32.59     18.41 o 
   8   8   4      306.09      320.36     30.69 o 
   9   8   4       58.42       55.81     12.21 o 
  10   8   4      170.45      137.04     30.11 o 
  11   8   4       58.33       68.42     23.84 o 
  12   8   4       15.67        8.89     15.06 o 
  13   8   4       10.68        8.15     18.07 o 
 -10   9   4        1.18       29.27     25.18 o 
  -9   9   4      106.67      120.36     44.28 o 
  -8   9   4      142.26      112.16     46.21 o 
  -7   9   4       82.83       84.47     34.21 o 
  -6   9   4      104.11       65.46     28.14 o 
  -5   9   4      245.05      278.82     56.38 o 
  -4   9   4      413.31      288.95     39.24 o 
  -3   9   4      158.33      146.41     29.84 o 
  -2   9   4       45.17       36.78     18.22 o 
  -1   9   4      535.39      523.99     65.50 o 
   0   9   4        7.78      -17.51     17.51 o 
   1   9   4       12.75        5.29     15.44 o 
   2   9   4      165.35      174.45     49.22 o 
   3   9   4     2263.30     2209.50     78.02 o 
   4   9   4       35.72       49.95     19.91 o 
   5   9   4      339.03      342.53     55.11 o 
   6   9   4       12.71       19.58     19.70 o 
   7   9   4      263.87      175.88     34.88 o 
   8   9   4      371.63      222.35     50.26 o 
   9   9   4       58.06       73.01     33.62 o 
  10   9   4       48.92       41.91     24.34 o 
  11   9   4        9.75       43.05     21.92 o 
  12   9   4        4.74       15.70     18.22 o 
  -9  10   4        7.36       20.19     28.88 o 
  -8  10   4      162.12      166.32     35.40 o 
  -7  10   4      176.39      107.72     74.00 o 
  -6  10   4       76.58      102.73     40.28 o 
  -5  10   4      247.23      233.70     75.73 o 
  -4  10   4        2.13      -17.48     33.03 o 
  -3  10   4       39.63       37.86     19.72 o 
  -2  10   4       28.83       35.36     11.49 o 
  -1  10   4       14.83        9.63     24.93 o 
   0  10   4        5.59       -5.33     28.78 o 
   1  10   4      193.78      265.83     57.09 o 
   2  10   4     2450.42     2405.85    170.16 o 
   3  10   4      107.18      109.91     26.20 o 
   4  10   4       64.74       85.14     16.04 o 
   5  10   4      115.86      133.57     20.80 o 
   6  10   4        0.71       -9.35     11.86 o 
   7  10   4        0.78       -4.89     27.25 o 
   8  10   4        0.21       12.64     21.13 o 
   9  10   4        6.97      -13.03     25.87 o 
  10  10   4      171.83      177.23     44.28 o 
  -8  11   4       57.47       35.30     23.15 o 
  -7  11   4       42.69       12.79     35.64 o 
  -6  11   4      123.09      159.36     61.95 o 
  -5  11   4      152.95      193.42     56.62 o 
  -4  11   4        4.53      -28.29     38.41 o 
  -3  11   4       60.88       58.01     36.28 o 
  -2  11   4       66.59       54.89     16.43 o 
  -1  11   4        9.54       25.19      8.15 o 
   0  11   4      223.32      241.10     28.84 o 
   1  11   4       32.62       36.51     16.67 o 
   2  11   4      127.03      148.49     28.28 o 
   3  11   4      197.36      245.62     33.72 o 
   4  11   4      158.97      175.08     31.55 o 
   5  11   4      231.09      211.17     51.95 o 
   6  11   4       23.05       39.15     21.87 o 
   7  11   4        5.26       58.84     39.10 o 
   8  11   4       22.48       43.20     27.65 o 
  10  11   4        2.71       37.12     25.23 o 
  -7  12   4       37.31       47.89     19.99 o 
  -6  12   4       45.93       23.75     51.59 o 
  -5  12   4      187.94      202.30     55.54 o 
  -4  12   4      106.00      195.00     56.87 o 
  -3  12   4       15.90       68.87     17.92 o 
  -2  12   4       29.09       25.73     14.04 o 
  -1  12   4       85.66      108.68     28.04 o 
   0  12   4        0.42      -12.67     17.00 o 
   1  12   4      234.22      208.62     31.60 o 
   2  12   4        1.89       12.32     11.03 o 
   3  12   4      234.00      247.15     42.20 o 
   4  12   4      303.16      359.61     48.26 o 
   5  12   4        4.21       46.85     23.75 o 
   6  12   4       23.27       58.06     26.66 o 
   7  12   4        0.07       24.88     30.80 o 
   8  12   4        1.62       14.96     21.47 o 
   9  12   4       31.71        9.82     24.78 o 
  -5  13   4       31.93       57.81     24.44 o 
  -4  13   4        1.04       36.98     25.13 o 
  -3  13   4       12.09       36.43     27.50 o 
  -2  13   4        0.09      -27.25     27.25 o 
  -1  13   4       51.03       55.12     18.37 o 
   0  13   4       15.39       30.59     14.00 o 
   1  13   4       62.58       53.73     15.57 o 
   2  13   4      193.66      204.56     40.36 o 
   3  13   4      187.53      175.80     25.62 o 
   4  13   4      143.99      183.05     51.74 o 
   5  13   4       71.31       74.40     32.48 o 
   6  13   4       20.54      -12.54     29.87 o 
   7  13   4       27.71       48.03     19.60 o 
   8  13   4        3.24       -4.10     28.88 o 
  -3  14   4       30.29       35.79     18.46 o 
  -2  14   4       14.72       94.34     41.62 o 
  -1  14   4       20.49       56.82     27.20 o 
   0  14   4       35.69       29.66     16.78 o 
   1  14   4       13.48       34.33     14.37 o 
   2  14   4        9.59       -9.88     14.88 o 
   3  14   4       99.93       89.65     34.80 o 
   4  14   4      157.34       86.44     47.00 o 
   5  14   4      341.84      264.16     78.05 o 
   6  14   4       19.34       19.40     24.63 o 
  -3 -14   5       90.26       43.05     24.39 o 
  -2 -14   5      111.38       67.39     32.68 o 
  -1 -14   5       13.03       24.04     19.80 o 
   0 -14   5       11.81       -4.49     21.62 o 
   1 -14   5       23.10       22.91     12.69 o 
  -6 -13   5       13.32       54.20     17.38 o 
  -5 -13   5       71.79       72.47     30.36 o 
  -4 -13   5        3.69       53.07     13.28 o 
  -3 -13   5      444.12      465.13    454.81 o 
  -2 -13   5       46.81       11.11     17.13 o 
  -1 -13   5       32.61       26.61     16.29 o 
   0 -13   5        4.38       43.25     24.14 o 
   1 -13   5        0.32       -0.99     17.28 o 
   2 -13   5        5.23        7.11     27.52 o 
   3 -13   5       78.33       62.30     32.63 o 
   4 -13   5       26.10       40.63     22.91 o 
  -8 -12   5       15.84       70.21     19.60 o 
  -7 -12   5       91.34      173.28     41.67 o 
  -6 -12   5       29.77       27.10     24.73 o 
  -5 -12   5      189.40      153.92     37.42 o 
  -4 -12   5        7.14       27.89     33.57 o 
  -3 -12   5        0.63       31.69     32.78 o 
  -2 -12   5       75.48       92.07     32.29 o 
  -1 -12   5      263.79      379.68     68.77 o 
   0 -12   5       22.59       18.80     18.78 o 
   1 -12   5       78.80       67.76     28.85 o 
   2 -12   5       84.51       62.31     24.88 o 
   3 -12   5        6.31        7.16     19.45 o 
   4 -12   5       79.07       83.28     36.48 o 
   5 -12   5        5.73       42.80     15.65 o 
   6 -12   5       11.97      -16.09     34.56 o 
  -9 -11   5       16.10       34.92     11.83 o 
  -8 -11   5      159.06      143.83     30.72 o 
  -7 -11   5        9.71       22.22     19.24 o 
  -6 -11   5        0.08        5.12     23.06 o 
  -5 -11   5       93.92      112.06    113.64 o 
  -4 -11   5        3.03       -5.48     17.77 o 
  -3 -11   5        9.55       49.02     25.92 o 
  -2 -11   5      148.18      185.77     45.07 o 
  -1 -11   5       19.73       30.79     19.97 o 
   0 -11   5       46.66       45.08     12.89 o 
   1 -11   5       29.98       35.20     18.61 o 
   2 -11   5       18.63       29.83     20.81 o 
   3 -11   5        0.22       35.85     24.58 o 
   4 -11   5      105.03      115.67     41.81 o 
   5 -11   5      141.84      114.04     57.17 o 
   6 -11   5       60.38       44.92     36.33 o 
   7 -11   5       48.44       56.52     27.45 o 
   8 -11   5       25.43       22.71     25.33 o 
 -10 -10   5      476.20      447.12     68.75 o 
  -9 -10   5       77.00       92.92     59.91 o 
  -8 -10   5      143.84      132.23     30.45 o 
  -7 -10   5       29.81       31.15     17.15 o 
  -6 -10   5       31.02        2.34     18.53 o 
  -5 -10   5       13.79       48.95     15.94 o 
  -4 -10   5       70.11       65.36     35.69 o 
  -3 -10   5       68.23      106.58     42.60 o 
  -2 -10   5      179.84      199.71     29.57 o 
  -1 -10   5       61.97       82.48     16.00 o 
   0 -10   5      298.95      260.30     41.19 o 
   1 -10   5      179.78      176.38     25.75 o 
   2 -10   5       86.22       70.48     16.41 o 
   3 -10   5      735.27      611.72     88.88 o 
   4 -10   5       11.57       18.33     11.06 o 
   5 -10   5        0.07        2.12     30.11 o 
   6 -10   5        0.10      -12.84     32.68 o 
   7 -10   5       33.49        2.72     37.37 o 
   8 -10   5       87.12       50.55     28.09 o 
   9 -10   5      119.01      154.47     53.81 o 
 -11  -9   5      105.78      125.48     38.70 o 
 -10  -9   5        5.80       29.75     16.76 o 
  -9  -9   5       90.45       75.61     19.98 o 
  -8  -9   5      226.45      247.94     41.17 o 
  -7  -9   5      178.60      183.94     28.71 o 
  -6  -9   5        0.64      -17.86     23.01 o 
  -5  -9   5      152.61      134.80     31.43 o 
  -4  -9   5        0.63       21.48     13.75 o 
  -3  -9   5       70.85       47.50     14.25 o 
  -2  -9   5       28.42       34.04     12.61 o 
  -1  -9   5      248.12      272.24     40.87 o 
   0  -9   5     1184.17     1181.63     54.51 o 
   1  -9   5      255.16      271.77     34.26 o 
   2  -9   5      297.33      248.21     37.40 o 
   3  -9   5       61.33       88.64     18.88 o 
   4  -9   5       26.08       32.17     14.90 o 
   5  -9   5       75.72       68.62     31.50 o 
   6  -9   5       40.32       24.88     24.04 o 
   7  -9   5      122.93      155.36     36.68 o 
   8  -9   5       42.67      104.26     37.52 o 
   9  -9   5       53.40      150.07     56.03 o 
  10  -9   5       25.34       35.15     30.85 o 
 -11  -8   5        0.12       19.29     22.12 o 
 -10  -8   5        1.15       31.26     10.26 o 
  -9  -8   5      135.91      126.38     42.16 o 
  -8  -8   5        3.21       29.79     16.10 o 
  -7  -8   5      236.09      260.87     40.97 o 
  -6  -8   5        4.09       40.05     17.33 o 
  -5  -8   5      360.19      462.38     48.93 o 
  -4  -8   5      120.96      150.73     40.26 o 
  -3  -8   5       17.17       25.41     18.74 o 
  -2  -8   5       44.04       57.20     23.18 o 
  -1  -8   5     1394.00     1483.27     56.59 o 
   0  -8   5       50.64       68.75     21.28 o 
   1  -8   5     1781.78     1745.51     74.86 o 
   2  -8   5      161.24      144.83     64.25 o 
   3  -8   5      624.70      677.90     55.93 o 
   4  -8   5      269.23      262.71     37.28 o 
   5  -8   5      116.03       93.76     18.76 o 
   6  -8   5        9.82       22.17     34.90 o 
   7  -8   5       89.64       59.49     34.66 o 
   8  -8   5       36.32       14.12     41.81 o 
   9  -8   5       55.37       75.48     35.05 o 
  10  -8   5       54.58        1.97     16.09 o 
  11  -8   5       10.65       16.49     34.26 o 
 -12  -7   5       12.82       10.64     16.21 o 
 -11  -7   5        4.09       20.62     19.11 o 
 -10  -7   5        1.86        4.28     14.73 o 
  -9  -7   5       93.69      102.43     19.91 o 
  -8  -7   5      542.84      612.00     34.59 o 
  -7  -7   5       82.22       94.36     15.02 o 
  -6  -7   5      208.34      212.22     41.04 o 
  -5  -7   5        8.93       17.61     20.24 o 
  -4  -7   5        1.64       38.30     20.16 o 
  -3  -7   5       69.78       45.46     17.02 o 
  -2  -7   5       55.71       57.81      8.47 o 
  -1  -7   5       31.38       38.16     11.07 o 
   0  -7   5      776.84      794.88     60.57 o 
   1  -7   5       36.09       48.01     11.14 o 
   2  -7   5      752.41      747.60     33.95 o 
   3  -7   5       93.71      121.62     45.66 o 
   4  -7   5        1.12       -8.30     13.00 o 
   5  -7   5      294.74      254.00     28.96 o 
   6  -7   5        0.10       23.45     14.37 o 
   7  -7   5      525.69      710.38    109.05 o 
   8  -7   5       13.48       -0.35     41.57 o 
   9  -7   5        4.09       -9.82     35.10 o 
  10  -7   5       96.13      145.48     49.71 o 
  11  -7   5        8.47      -10.56     36.93 o 
 -12  -6   5        0.88       27.62     19.08 o 
 -11  -6   5       24.01       14.22     11.08 o 
 -10  -6   5        4.15       33.43     15.74 o 
  -9  -6   5       73.03       68.71     22.04 o 
  -8  -6   5      411.71      392.34     61.71 o 
  -7  -6   5      567.50      612.87     43.10 o 
  -6  -6   5     1571.96     1674.67     88.74 o 
  -5  -6   5      294.69      318.11     43.06 o 
  -4  -6   5       27.80       29.01     11.59 o 
  -3  -6   5       49.64       41.91     10.81 o 
  -2  -6   5      442.63      429.73     14.81 o 
  -1  -6   5      377.48      417.68     19.34 o 
   0  -6   5       14.76        5.92     10.24 o 
   1  -6   5      483.95      515.30     42.17 o 
   2  -6   5      871.68      929.08     27.19 o 
   3  -6   5      642.36      670.41     39.39 o 
   4  -6   5      941.47      990.67    101.13 o 
   5  -6   5      771.71      774.04     48.31 o 
   6  -6   5        0.26       10.83     11.08 o 
   7  -6   5       37.79      -18.81     35.00 o 
   8  -6   5        2.04       -5.43     35.49 o 
   9  -6   5       98.70      101.20     27.69 o 
  10  -6   5       80.18      123.37     43.10 o 
  11  -6   5       88.47       95.08     42.21 o 
  12  -6   5      237.80      435.02     52.03 o 
 -13  -5   5       20.82       54.85     33.17 o 
 -12  -5   5       10.35       42.49     22.22 o 
 -11  -5   5       15.22       54.48     21.82 o 
 -10  -5   5        0.14       25.62     12.90 o 
  -9  -5   5      141.30      148.39     31.78 o 
  -8  -5   5      268.40      295.92     35.60 o 
  -7  -5   5       36.13       52.04     14.05 o 
  -6  -5   5      218.96      247.20     82.00 o 
  -5  -5   5     1437.11     1668.56     67.77 o 
  -4  -5   5      259.22      299.88     44.05 o 
  -3  -5   5      170.58      169.62      5.02 o 
  -2  -5   5       76.84       73.47      9.90 o 
  -1  -5   5      390.88      375.33     33.35 o 
   0  -5   5      598.34      607.19     26.15 o 
   1  -5   5       61.20       55.23     12.96 o 
   2  -5   5       32.78       65.30     27.25 o 
   3  -5   5      126.75      102.24     17.91 o 
   4  -5   5      460.78      459.23     32.21 o 
   5  -5   5        7.33       59.23     15.78 o 
   6  -5   5       21.32       29.92     13.96 o 
   7  -5   5      636.42      636.20     21.99 o 
   8  -5   5       77.04      120.75     36.63 o 
   9  -5   5       38.42      125.84     35.45 o 
  10  -5   5       39.48       74.20     30.76 o 
  11  -5   5      196.93      167.01     43.94 o 
  12  -5   5        1.35       52.53     33.08 o 
 -13  -4   5       29.96       37.72     19.55 o 
 -12  -4   5       30.91       15.45     27.82 o 
 -11  -4   5        0.78       19.25     15.22 o 
 -10  -4   5       15.32       42.08     11.66 o 
  -9  -4   5       69.37       86.95     15.89 o 
  -8  -4   5       35.43       18.70     15.25 o 
  -7  -4   5      807.57      849.93     77.50 o 
  -6  -4   5      307.94      278.60     41.53 o 
  -5  -4   5      715.26      712.72     43.22 o 
  -4  -4   5      259.05      247.37     44.42 o 
  -3  -4   5      753.90      812.81     24.56 o 
  -2  -4   5      172.70      168.86     18.10 o 
  -1  -4   5        0.30       -4.15      4.15 o 
   0  -4   5      267.15      247.94     13.64 o 
   1  -4   5      698.29      688.32     36.48 o 
   2  -4   5     2258.18     2337.41     66.89 o 
   3  -4   5        9.62       27.61     12.11 o 
   4  -4   5       64.70       53.78     16.46 o 
   5  -4   5      599.52      604.04     26.28 o 
   6  -4   5        9.17       19.88     11.83 o 
   7  -4   5      110.72      120.46     16.47 o 
   8  -4   5      117.92      118.18     33.62 o 
   9  -4   5        9.05        7.26     34.16 o 
  10  -4   5        4.80      -32.83     32.83 o 
  11  -4   5        7.33       32.29     22.86 o 
  12  -4   5      128.18      152.44     41.62 o 
  13  -4   5       60.55      120.50     33.52 o 
 -13  -3   5       58.64       70.45     19.01 o 
 -12  -3   5       17.17       25.18     22.41 o 
 -11  -3   5       76.78       92.22     32.83 o 
 -10  -3   5        2.12       19.16     13.01 o 
  -9  -3   5      292.70      292.25     43.17 o 
  -8  -3   5       43.63       42.07     19.71 o 
  -7  -3   5      171.87      170.68     19.80 o 
  -6  -3   5      463.46      429.79     11.42 o 
  -5  -3   5      320.29      306.22     20.21 o 
  -4  -3   5     3201.81     3069.96     40.51 o 
  -3  -3   5       31.03       44.65      6.93 o 
  -2  -3   5      729.31      765.57     19.01 o 
  -1  -3   5      825.86      829.65     23.53 o 
   0  -3   5      518.96      505.35     18.13 o 
   1  -3   5       23.44       50.90     18.91 o 
   2  -3   5       84.07       94.20     13.39 o 
   3  -3   5     4385.47     4467.30     65.45 o 
   4  -3   5      199.34      296.53     22.84 o 
   5  -3   5      767.42      720.75    109.72 o 
   6  -3   5      355.54      346.38     29.71 o 
   7  -3   5       69.09       69.13     17.97 o 
   8  -3   5       19.46       29.72     39.25 o 
   9  -3   5        5.79       -2.52     29.57 o 
  10  -3   5        0.70       37.07     31.10 o 
  11  -3   5      145.36      152.35     41.27 o 
  12  -3   5       68.68       83.92     42.41 o 
  13  -3   5        7.11       25.57     27.20 o 
 -12  -2   5       17.20       28.98     14.61 o 
 -11  -2   5       45.38       85.45     36.28 o 
 -10  -2   5        0.08       19.04     10.91 o 
  -9  -2   5       96.47      120.27     16.17 o 
  -8  -2   5      111.77      112.23     14.73 o 
  -7  -2   5      227.09      252.28     24.43 o 
  -6  -2   5      120.38      101.85     12.46 o 
  -5  -2   5        5.59        3.21      8.30 o 
  -4  -2   5     2025.66     2345.74    118.77 o 
  -3  -2   5     3754.59     3717.47     59.34 o 
  -2  -2   5      279.97      289.57     15.19 o 
  -1  -2   5       18.64        8.34      5.47 o 
   0  -2   5      521.80      488.54     15.40 o 
   1  -2   5        6.26        1.94      5.58 o 
   2  -2   5      124.81      113.85     21.03 o 
   3  -2   5      391.85      366.30     24.49 o 
   4  -2   5      276.92      281.35     26.53 o 
   5  -2   5     1952.81     1982.04     93.55 o 
   6  -2   5       95.10      100.63     17.84 o 
   7  -2   5       69.59       66.42     12.95 o 
   8  -2   5       13.87        8.23     13.97 o 
   9  -2   5       75.98       78.55     17.27 o 
  10  -2   5       51.48       83.23     28.58 o 
  11  -2   5       48.98       25.47     39.35 o 
  12  -2   5       25.38       54.35     24.24 o 
  13  -2   5       64.15       55.34     21.57 o 
 -13  -1   5       50.62       92.86     20.98 o 
 -12  -1   5      111.70      174.31     27.79 o 
 -10  -1   5      378.60      358.66     33.73 o 
  -9  -1   5       23.52       24.53     13.55 o 
  -8  -1   5      426.42      490.62     59.36 o 
  -7  -1   5      472.93      532.88     38.95 o 
  -6  -1   5     1667.87     1704.49     61.31 o 
  -5  -1   5      511.94      450.69     19.46 o 
  -4  -1   5       16.90       12.93      5.51 o 
  -3  -1   5      428.56      372.12     10.93 o 
  -2  -1   5       32.03       14.07      5.76 o 
  -1  -1   5      594.25      604.72     16.05 o 
   0  -1   5     1743.47     1609.67     35.21 o 
   1  -1   5      120.54      144.33     10.67 o 
   2  -1   5     4359.46     4253.64     34.79 o 
   3  -1   5     1829.10     1702.55     57.76 o 
   4  -1   5     4345.73     4695.11     62.60 o 
   5  -1   5      185.03      246.24     19.90 o 
   6  -1   5      312.54      343.84     33.87 o 
   7  -1   5      128.36      145.55     18.67 o 
   8  -1   5      183.47      198.57     37.70 o 
   9  -1   5     1195.68     1188.14     64.00 o 
  10  -1   5      184.28      208.38     33.82 o 
  11  -1   5        0.16       69.75     26.26 o 
  12  -1   5        1.61       21.92     25.18 o 
  13  -1   5       85.68       72.67     33.22 o 
  14  -1   5       43.90       -4.59     22.86 o 
 -11   0   5       27.14        8.49     25.23 o 
 -10   0   5      193.53      203.59     55.64 o 
  -9   0   5      141.55      148.63     23.90 o 
  -8   0   5      135.35      144.89     30.42 o 
  -7   0   5       26.30       30.81      8.28 o 
  -6   0   5       27.55       32.93     16.30 o 
  -5   0   5      364.29      350.77     17.54 o 
  -4   0   5      998.50      929.69     36.09 o 
  -3   0   5    10644.49    10696.35    174.59 o 
  -2   0   5      250.39      261.37     15.00 o 
  -1   0   5       54.66       53.22      8.96 o 
   0   0   5      198.05      182.98     13.81 o 
   1   0   5      375.52      366.30     10.83 o 
   2   0   5      221.19      171.10     12.91 o 
   3   0   5     1669.27     1584.39     30.64 o 
   4   0   5     4142.26     4216.41     95.35 o 
   5   0   5      114.46      157.00     27.02 o 
   6   0   5      882.71      895.30     59.12 o 
   7   0   5      226.15      209.68     46.23 o 
   8   0   5      405.32      406.65     28.85 o 
   9   0   5       52.72       51.57     12.76 o 
  10   0   5      104.97      103.33     15.16 o 
  11   0   5       22.37       97.45     30.95 o 
  12   0   5       27.47       17.28     21.33 o 
  13   0   5        3.00      -11.45     28.53 o 
  14   0   5        0.55       88.17     34.95 o 
 -12   1   5        0.42       22.56     19.65 o 
 -11   1   5      785.30      565.54    110.68 o 
 -10   1   5       17.78        9.97     13.48 o 
  -9   1   5      263.91      235.61     20.27 o 
  -8   1   5       18.48        4.09     12.24 o 
  -7   1   5        8.54        9.87     13.33 o 
  -6   1   5      171.46      195.61     28.06 o 
  -5   1   5     1407.36     1453.72     43.67 o 
  -4   1   5      409.78      421.52     20.64 o 
  -3   1   5     2198.52     2136.63     39.75 o 
  -2   1   5      857.34      895.17     28.58 o 
  -1   1   5     1580.81     1607.51     31.33 o 
   0   1   5      308.88      360.55     26.91 o 
   1   1   5       24.48       25.54      4.70 o 
   2   1   5     9742.46     9513.71     82.79 o 
   3   1   5     1325.05     1280.56     24.86 o 
   4   1   5      622.56      641.62     50.80 o 
   5   1   5     1312.83     1436.30     43.04 o 
   6   1   5      737.41      701.38     50.43 o 
   7   1   5     2523.21     2458.58     53.77 o 
   8   1   5       58.45       56.42     12.13 o 
   9   1   5      241.49      240.45     35.47 o 
  10   1   5        1.40       -4.84     16.59 o 
  11   1   5        8.02       14.17     11.37 o 
  12   1   5      111.92       77.60     27.50 o 
  13   1   5        0.49       43.69     21.87 o 
  14   1   5        0.41       58.55     28.19 o 
 -12   2   5       10.58      -19.80     21.08 o 
 -11   2   5       27.95       27.69     28.98 o 
 -10   2   5      172.14      171.89     40.78 o 
  -9   2   5      170.48      163.65     41.12 o 
  -8   2   5        0.13       11.12      8.42 o 
  -7   2   5       12.91       15.12      7.41 o 
  -6   2   5        0.79        5.53      6.07 o 
  -5   2   5        4.30       13.73      6.20 o 
  -4   2   5     3377.44     3637.52     64.90 o 
  -3   2   5      368.65      362.42     22.16 o 
  -2   2   5     3847.24     3892.10     64.12 o 
  -1   2   5      199.99      199.42     24.24 o 
   0   2   5     1126.86     1103.79     31.23 o 
   1   2   5      714.19      733.44     41.96 o 
   2   2   5       97.14       83.19     17.25 o 
   3   2   5     1953.25     1906.82     47.52 o 
   4   2   5       29.27       46.32      6.31 o 
   5   2   5      465.70      393.59     33.01 o 
   6   2   5      219.58      183.55     25.76 o 
   7   2   5     1985.02     2089.77    144.37 o 
   8   2   5       83.64       71.20     16.10 o 
   9   2   5      251.66      296.90     40.53 o 
  10   2   5      424.04      383.44     30.88 o 
  11   2   5       17.84       17.15      6.60 o 
  12   2   5       92.04      111.82    114.33 o 
  13   2   5       53.42       57.12     22.66 o 
 -13   3   5      144.70       70.89     41.27 o 
 -12   3   5       62.91       74.79     34.01 o 
 -11   3   5        4.44      -17.43     27.15 o 
 -10   3   5      183.65      182.41     46.75 o 
  -9   3   5      103.67       63.83     21.47 o 
  -8   3   5       11.04       -6.22     20.64 o 
  -7   3   5      104.91      129.24     33.57 o 
  -6   3   5       47.85       36.39      7.67 o 
  -5   3   5       57.43       64.42      8.42 o 
  -4   3   5       80.86       71.60     12.26 o 
  -3   3   5     1874.51     1816.21     45.12 o 
  -2   3   5     2663.11     2500.40     29.27 o 
  -1   3   5      125.82      173.20     23.52 o 
   0   3   5     6822.73     7001.31    116.36 o 
   1   3   5       53.45       34.57      7.57 o 
   2   3   5     1365.92     1430.18     38.01 o 
   3   3   5     1300.76     1290.71     52.42 o 
   4   3   5       78.25       87.80     21.15 o 
   5   3   5        7.90        5.85      7.94 o 
   6   3   5     1020.38     1024.89     46.58 o 
   7   3   5      215.00      146.56     29.93 o 
   8   3   5      872.07      883.60     27.71 o 
   9   3   5       24.48       50.25     10.95 o 
  10   3   5        0.82       21.30     12.98 o 
  11   3   5       10.22       21.72     25.45 o 
  12   3   5      163.42      151.90     22.86 o 
  13   3   5       45.33       72.17     24.68 o 
 -12   4   5        3.93        9.73     17.92 o 
 -11   4   5        0.26       69.31     21.13 o 
 -10   4   5      100.34      106.53     31.99 o 
  -9   4   5       13.05       63.19     31.45 o 
  -8   4   5        1.16       50.85     35.45 o 
  -7   4   5      144.77      106.63     25.37 o 
  -6   4   5      907.85      846.23     39.12 o 
  -5   4   5      404.96      370.43     36.89 o 
  -4   4   5       99.74       93.05     20.71 o 
  -3   4   5      880.53      843.52     22.49 o 
  -2   4   5      189.81      134.17     23.79 o 
  -1   4   5       15.00       29.90     18.29 o 
   0   4   5      264.04      337.92     41.54 o 
   1   4   5        0.60       20.80      9.24 o 
   2   4   5      282.97      360.03     63.98 o 
   3   4   5       27.18       22.72      4.41 o 
   4   4   5        3.76        0.95      4.51 o 
   5   4   5        2.62       -3.61     13.35 o 
   6   4   5       34.43       24.05      6.95 o 
   7   4   5       30.22       25.90      8.46 o 
   8   4   5     1417.72     1517.07     44.74 o 
   9   4   5      111.19       91.19     14.47 o 
  10   4   5        0.29        0.98      7.92 o 
  11   4   5        0.42       17.07     12.76 o 
  12   4   5      288.71      355.86     68.69 o 
 -12   5   5       12.07       11.80     19.35 o 
 -11   5   5       20.54       -2.12     21.82 o 
 -10   5   5      111.50       65.85     32.38 o 
  -9   5   5     1057.06      942.31    145.88 o 
  -8   5   5     1069.77     1146.39     45.12 o 
  -7   5   5     1002.83     1046.82    173.08 o 
  -6   5   5      264.74      270.28     56.77 o 
  -5   5   5       51.43       47.91     20.04 o 
  -4   5   5       33.04       35.15     11.71 o 
  -3   5   5     1214.97     1268.62     24.45 o 
  -2   5   5       19.66        0.66      7.99 o 
  -1   5   5       55.11       14.66     24.24 o 
   0   5   5       83.79       95.50     18.19 o 
   1   5   5      330.39      288.04     27.37 o 
   2   5   5       40.03       33.88     13.54 o 
   3   5   5      209.14      181.82     23.77 o 
   4   5   5     1461.03     1527.09    130.20 o 
   5   5   5       36.43       40.52     11.81 o 
   6   5   5        3.37        4.23      6.93 o 
   7   5   5      111.18      102.94     14.48 o 
   8   5   5      729.48      681.47     27.22 o 
   9   5   5      198.87      211.42     26.85 o 
  10   5   5       18.60        3.88     13.33 o 
  11   5   5      122.80      129.03     45.71 o 
  12   5   5       31.02       41.17     26.11 o 
  13   5   5        0.36       31.40     17.48 o 
 -11   6   5       46.83       42.36     23.89 o 
 -10   6   5      157.84      126.63     47.15 o 
  -9   6   5      492.45      431.81     86.69 o 
  -8   6   5       62.24      101.89    108.41 o 
  -7   6   5      493.40      591.26     85.90 o 
  -6   6   5        1.88       47.54     38.16 o 
  -5   6   5       65.80       80.60     15.92 o 
  -4   6   5       99.88      117.07     22.41 o 
  -3   6   5       10.39       18.33     10.49 o 
  -2   6   5      167.86      190.88     23.74 o 
  -1   6   5     3379.52     3652.24     95.33 o 
   0   6   5      330.96      439.31     27.46 o 
   1   6   5      996.50      967.11     93.92 o 
   2   6   5      484.95      493.87     67.72 o 
   3   6   5      434.46      395.82     21.51 o 
   4   6   5      180.72      171.55     29.79 o 
   5   6   5      108.83      133.95     27.23 o 
   6   6   5      398.22      371.29     34.25 o 
   7   6   5     1351.15     1437.87     47.44 o 
   8   6   5      187.77      188.41     18.91 o 
   9   6   5      295.92      284.39     32.45 o 
  10   6   5      328.49      277.71     46.86 o 
  11   6   5        0.59        8.29     14.12 o 
  12   6   5       76.93       63.24     26.41 o 
  13   6   5       83.50       87.77     29.08 o 
 -11   7   5       37.23       32.38     34.66 o 
 -10   7   5        0.28      -24.73     34.56 o 
  -9   7   5        6.09       77.11     30.76 o 
  -8   7   5       99.09       69.61     38.85 o 
  -7   7   5      200.20      155.21     66.94 o 
  -6   7   5      108.25      149.63     36.93 o 
  -5   7   5       25.42       40.41     15.15 o 
  -4   7   5       15.02       34.21     11.93 o 
  -3   7   5        1.34       40.05     50.40 o 
  -2   7   5      174.82      187.28     27.34 o 
  -1   7   5      674.05      716.31     27.31 o 
   0   7   5      791.93      802.28     30.19 o 
   1   7   5     2029.38     2078.20     93.80 o 
   2   7   5      787.82      731.99     67.19 o 
   3   7   5      109.74       94.45     20.14 o 
   4   7   5      159.52      176.73     27.96 o 
   5   7   5     1069.86     1113.25     53.92 o 
   6   7   5      258.64      279.63     42.13 o 
   7   7   5      113.66       93.31     18.36 o 
   8   7   5      148.15      135.36     17.90 o 
   9   7   5      356.62      384.97     23.87 o 
  10   7   5      374.54      468.83     91.62 o 
  11   7   5       72.95      127.27     26.46 o 
  12   7   5       52.92       92.66     35.00 o 
  13   7   5       53.26       57.27     26.66 o 
 -10   8   5       41.56      114.58     39.99 o 
  -9   8   5      146.71      174.51     78.20 o 
  -8   8   5       84.79       61.12     64.08 o 
  -7   8   5       82.69       53.12     35.15 o 
  -6   8   5       26.58       28.53     41.42 o 
  -5   8   5        2.07       76.67     22.36 o 
  -4   8   5       93.09       87.38     25.30 o 
  -3   8   5        0.78       41.23     21.55 o 
  -2   8   5      675.82      689.89     73.82 o 
  -1   8   5      196.53      218.55     31.40 o 
   0   8   5       39.12       15.37     25.25 o 
   1   8   5     1011.52     1006.92     50.02 o 
   2   8   5      511.96      542.14     33.67 o 
   3   8   5      344.78      380.17     54.23 o 
   4   8   5        3.64        1.35     24.95 o 
   5   8   5      118.37      123.86     23.49 o 
   6   8   5       49.24       24.59     12.22 o 
   7   8   5      336.85      333.69     52.36 o 
   8   8   5       24.13       24.91     14.82 o 
   9   8   5       37.20       19.79     21.80 o 
  10   8   5        3.04       46.06     27.74 o 
  11   8   5       27.92       52.03     23.10 o 
  12   8   5       13.86       82.74     23.40 o 
  -9   9   5       10.53       62.25     30.26 o 
  -8   9   5      248.53      254.68     45.02 o 
  -7   9   5      225.87      175.99     39.49 o 
  -6   9   5       42.57       94.04     33.62 o 
  -5   9   5      371.52      297.68     47.59 o 
  -4   9   5       41.84       30.34     14.54 o 
  -3   9   5       54.54       36.97     18.18 o 
  -2   9   5        8.09       13.70     11.43 o 
  -1   9   5       56.21       47.60     17.83 o 
   0   9   5      381.43      371.87     35.62 o 
   1   9   5       72.32       89.98     17.01 o 
   2   9   5      310.16      297.24     45.35 o 
   3   9   5      199.23      208.93     29.14 o 
   4   9   5       75.08      103.21     22.02 o 
   5   9   5        0.87        1.14     12.20 o 
   6   9   5      462.49      517.04     58.38 o 
   7   9   5        0.52       10.65     11.62 o 
   8   9   5        9.88        3.84     11.85 o 
   9   9   5        2.54       63.78     70.40 o 
  10   9   5       23.76       50.35     39.00 o 
  11   9   5        1.47        1.68     22.02 o 
  12   9   5        5.18       -4.54     26.56 o 
  -9  10   5       28.82       -0.69     31.94 o 
  -8  10   5      131.23       92.02     41.67 o 
  -7  10   5      311.34      265.35     72.22 o 
  -6  10   5      179.19      153.58     33.82 o 
  -5  10   5        0.85       19.20     25.77 o 
  -4  10   5       51.93       33.22     37.12 o 
  -3  10   5       43.06       37.77     17.67 o 
  -2  10   5       16.33       47.76     12.34 o 
  -1  10   5        0.11        6.72     27.92 o 
   0  10   5      164.00      149.06     28.25 o 
   1  10   5      120.38      138.20     25.47 o 
   2  10   5     2720.64     2249.98    411.27 o 
   3  10   5     1441.79     1315.23     70.70 o 
   4  10   5      124.46      116.34     19.23 o 
   5  10   5       12.28      -12.27     14.08 o 
   6  10   5       15.74       32.82     12.25 o 
   7  10   5        0.15       10.01      9.69 o 
   8  10   5       17.40       70.84     26.95 o 
  10  10   5       36.35       77.21     28.09 o 
  11  10   5       30.59       32.48     22.21 o 
  -8  11   5       35.75       31.35     24.09 o 
  -7  11   5       34.27       41.17     32.04 o 
  -6  11   5       82.71      123.42     62.20 o 
  -5  11   5       15.03      116.01     43.99 o 
  -4  11   5      106.26      115.47     32.93 o 
  -3  11   5       12.13       -5.68     36.24 o 
  -2  11   5       17.59       35.62     17.28 o 
  -1  11   5        9.40       22.06     16.58 o 
   0  11   5        0.45       48.96     30.80 o 
   1  11   5        6.83       16.36     32.58 o 
   2  11   5        9.63      -21.62     21.62 o 
   3  11   5     2110.65     2173.96     58.08 o 
   4  11   5        4.36       13.82     16.04 o 
   5  11   5      345.82      367.44     61.86 o 
   6  11   5       63.22       59.16     33.12 o 
   7  11   5        0.09       13.28     21.77 o 
   8  11   5       30.10       40.48     35.15 o 
   9  11   5       19.16       20.98     21.87 o 
  10  11   5        0.29       35.00     24.98 o 
  -6  12   5       39.94       25.57     22.81 o 
  -5  12   5        8.74       83.23     59.68 o 
  -4  12   5       22.15       45.66     24.04 o 
  -3  12   5      173.23       96.26     38.11 o 
  -2  12   5       49.37       51.94     15.45 o 
  -1  12   5      104.38      104.04     28.14 o 
   0  12   5      156.83      191.96     30.62 o 
   1  12   5       77.77       89.59     24.45 o 
   2  12   5        0.22        9.53     15.64 o 
   3  12   5       21.78       39.64     15.53 o 
   4  12   5      139.03      132.12     18.19 o 
   5  12   5       55.61       57.90     15.38 o 
   6  12   5        1.14       11.45     19.10 o 
   7  12   5       10.40       17.28     29.08 o 
   8  12   5       16.99       31.45     23.94 o 
   9  12   5       11.51       -1.43     29.97 o 
  -5  13   5       72.41      109.20     42.36 o 
  -4  13   5        2.06       -3.06     34.36 o 
  -3  13   5        0.18       12.05     20.98 o 
  -2  13   5        0.24       35.10     33.17 o 
  -1  13   5       47.84       52.02     37.37 o 
   0  13   5       15.12       52.80     18.50 o 
   1  13   5        1.51       40.02     16.18 o 
   2  13   5       41.02       46.41     16.78 o 
   3  13   5       61.24       49.10     14.98 o 
   4  13   5      269.82      218.40     45.32 o 
   5  13   5        9.74       48.58     24.88 o 
   6  13   5      121.54      111.96    117.84 o 
   7  13   5       30.81       22.76     20.83 o 
   8  13   5        0.43       28.39     21.82 o 
  -2  14   5      186.15      291.66     44.23 o 
  -1  14   5        5.08       74.89     26.90 o 
   0  14   5       16.35       25.29     33.96 o 
   1  14   5       69.20       56.20     18.98 o 
   2  14   5        4.56       46.88     12.52 o 
   3  14   5       26.78       33.96     29.52 o 
   4  14   5      161.23      153.13     49.37 o 
   5  14   5      184.11      156.44     44.97 o 
   6  14   5      128.32      120.80     37.62 o 
  -2 -14   6       23.44       23.20     27.30 o 
  -1 -14   6       56.65       87.92     34.51 o 
   0 -14   6       37.62       32.88     20.34 o 
  -6 -13   6       10.38      -11.45     28.83 o 
  -5 -13   6       24.09       16.93     22.86 o 
  -4 -13   6        3.79       10.22     13.03 o 
  -3 -13   6      145.48       90.88     19.94 o 
  -2 -13   6       11.92       11.75     22.86 o 
  -1 -13   6       55.32       52.48     28.34 o 
   0 -13   6      136.10      169.97     61.36 o 
   1 -13   6       62.85       47.84     32.48 o 
   2 -13   6       29.89       15.22     10.90 o 
   3 -13   6       26.23       28.63     27.79 o 
   4 -13   6        0.15       21.23     25.97 o 
  -7 -12   6       64.15       58.86     20.95 o 
  -6 -12   6        0.38       36.19     16.29 o 
  -5 -12   6       15.67      -16.54     29.47 o 
  -4 -12   6       21.09       63.49     43.29 o 
  -3 -12   6       20.31       21.97     27.74 o 
  -2 -12   6      395.38      519.78     81.21 o 
  -1 -12   6      124.73      110.33     53.91 o 
   0 -12   6      245.54      177.52     45.22 o 
   1 -12   6       69.92       79.44     19.50 o 
   2 -12   6      141.73      130.65     40.01 o 
   3 -12   6       14.56       50.30     43.94 o 
   4 -12   6       19.74       -4.94     27.65 o 
   5 -12   6      129.30      126.53     32.09 o 
   6 -12   6        6.46      -33.72     33.72 o 
  -9 -11   6      222.30      193.48     71.19 o 
  -8 -11   6      235.26      247.26     42.49 o 
  -7 -11   6      118.76       78.18     27.14 o 
  -6 -11   6       46.97       50.66     18.65 o 
  -5 -11   6       12.56       49.81     29.13 o 
  -4 -11   6      115.20       64.03     70.40 o 
  -3 -11   6       24.52        6.32     15.80 o 
  -2 -11   6      191.37      139.36     31.99 o 
  -1 -11   6      302.06      355.29     74.94 o 
   0 -11   6      475.26      426.92     66.10 o 
   1 -11   6      689.56      655.65     52.16 o 
   2 -11   6      134.05       85.52     32.36 o 
   3 -11   6      107.30      112.53     26.02 o 
   4 -11   6      182.91      278.43     39.74 o 
   5 -11   6        8.00       21.92     20.83 o 
   6 -11   6       26.39       29.47     25.03 o 
   7 -11   6       28.22       23.30     28.34 o 
 -10 -10   6      183.88      163.40     37.17 o 
  -9 -10   6      373.00      380.13     60.39 o 
  -8 -10   6        1.74       34.88     54.28 o 
  -7 -10   6       20.36       58.37     25.65 o 
  -6 -10   6      134.01       89.99     24.55 o 
  -5 -10   6        6.65       24.94     19.34 o 
  -4 -10   6       16.06       32.01     13.90 o 
  -3 -10   6       10.19       19.65     21.43 o 
  -2 -10   6       21.76       17.92     19.25 o 
  -1 -10   6        7.97       23.33     20.76 o 
   0 -10   6      517.14      508.16     66.47 o 
   1 -10   6      561.73      559.31     77.29 o 
   2 -10   6      420.08      362.48     49.03 o 
   3 -10   6        0.88       28.35     14.74 o 
   4 -10   6       47.88       43.97     25.48 o 
   5 -10   6        8.95       52.87     19.40 o 
   6 -10   6       39.84       44.78     27.84 o 
   7 -10   6        0.25       64.57     35.54 o 
   8 -10   6       30.03       49.37     21.08 o 
   9 -10   6       14.75      156.34     43.34 o 
 -10  -9   6       49.43       12.13     11.68 o 
  -9  -9   6       24.22       13.88     20.39 o 
  -8  -9   6      310.43      302.57     57.57 o 
  -7  -9   6       66.41       75.77     21.80 o 
  -6  -9   6       69.92       60.60     20.75 o 
  -5  -9   6      178.74      173.12     51.96 o 
  -4  -9   6       90.47       83.22     30.46 o 
  -3  -9   6       11.09        9.25     17.31 o 
  -2  -9   6        3.06       -3.13     19.89 o 
  -1  -9   6       59.24       46.29     16.87 o 
   0  -9   6       13.03        8.87     15.74 o 
   1  -9   6      737.27      809.68     56.25 o 
   2  -9   6      283.70      264.65     38.22 o 
   3  -9   6       74.97       84.66     21.26 o 
   4  -9   6      432.33      421.63     35.99 o 
   5  -9   6       36.24       51.76     11.55 o 
   6  -9   6       28.45       39.69     36.83 o 
   7  -9   6        2.09      -15.25     32.78 o 
   8  -9   6       12.97       20.44     43.15 o 
   9  -9   6       10.47       85.75     35.00 o 
  10  -9   6        8.25       63.09     19.55 o 
 -11  -8   6      155.80       86.76     23.52 o 
 -10  -8   6       56.57       68.83     22.17 o 
  -9  -8   6       19.63       25.03     25.87 o 
  -8  -8   6      244.48      287.33     46.57 o 
  -7  -8   6      292.10      372.61     60.73 o 
  -6  -8   6      399.51      342.65     54.18 o 
  -5  -8   6      322.06      439.66     54.52 o 
  -4  -8   6       59.37       61.26     17.48 o 
  -3  -8   6        2.60       19.34     10.51 o 
  -2  -8   6       55.17       65.36     18.50 o 
  -1  -8   6      560.76      564.68     65.04 o 
   0  -8   6        0.36       59.57     16.14 o 
   1  -8   6      779.62      702.06     52.38 o 
   2  -8   6      529.27      521.55     47.98 o 
   3  -8   6       44.74       69.80     23.65 o 
   4  -8   6       75.63       70.81     13.89 o 
   5  -8   6      184.58      193.88     30.54 o 
   6  -8   6       20.06       44.82     34.75 o 
   7  -8   6       31.44       27.05     34.26 o 
   8  -8   6       21.94       28.88     28.39 o 
   9  -8   6       29.70       -3.01     36.88 o 
  10  -8   6        0.15       55.34     36.14 o 
 -12  -7   6        0.35       12.95     10.17 o 
 -11  -7   6        2.62       21.81     18.38 o 
 -10  -7   6       46.72       57.01     20.64 o 
  -9  -7   6       45.75       66.21     20.82 o 
  -8  -7   6      142.34      116.24     24.26 o 
  -7  -7   6      296.26      338.04     47.87 o 
  -6  -7   6       97.62      111.45     23.38 o 
  -5  -7   6      957.11      980.66     92.32 o 
  -4  -7   6      482.79      516.32     79.85 o 
  -3  -7   6        2.08        7.85     16.59 o 
  -2  -7   6        3.00        7.43      4.97 o 
  -1  -7   6      136.99      152.25     20.45 o 
   0  -7   6      780.00      815.37     37.61 o 
   1  -7   6       15.61       28.34     13.69 o 
   2  -7   6      620.90      551.32     26.31 o 
   3  -7   6     1597.71     1714.82     79.51 o 
   4  -7   6      171.02      134.67     21.24 o 
   5  -7   6      531.44      488.93     20.29 o 
   6  -7   6      250.43      224.58     44.08 o 
   7  -7   6        1.75      -23.25     31.99 o 
   8  -7   6       70.87      125.64     43.89 o 
   9  -7   6       57.72       57.27     26.61 o 
  10  -7   6       35.85       94.64     43.64 o 
  11  -7   6       44.78      110.48     39.94 o 
 -12  -6   6        0.07       12.70     10.85 o 
 -11  -6   6        3.69       32.45     15.74 o 
 -10  -6   6       17.99       37.24     17.35 o 
  -9  -6   6       62.29       59.64     37.54 o 
  -8  -6   6      111.44      143.54     21.94 o 
  -7  -6   6      699.85      756.64     55.88 o 
  -6  -6   6     1167.90     1305.23     73.55 o 
  -5  -6   6       26.88       48.51     25.92 o 
  -4  -6   6      104.91      111.10     19.74 o 
  -3  -6   6       24.78       18.99     10.10 o 
  -2  -6   6       10.44       10.90      5.35 o 
  -1  -6   6      278.55      290.65     38.03 o 
   0  -6   6       17.50       40.56     12.30 o 
   1  -6   6      423.45      475.90     24.45 o 
   2  -6   6     3297.01     3463.32    187.42 o 
   3  -6   6     1605.14     1659.35     99.70 o 
   4  -6   6       31.51       51.72     14.61 o 
   5  -6   6      361.50      350.54     24.74 o 
   6  -6   6      218.13      163.71     39.12 o 
   7  -6   6      215.40      201.76     36.28 o 
   8  -6   6      148.10       71.78     37.27 o 
   9  -6   6       13.46      -19.10     32.68 o 
  10  -6   6       20.43       12.19     41.37 o 
  11  -6   6        1.73      -31.20     36.09 o 
  12  -6   6      223.24      266.83     40.63 o 
 -12  -5   6       94.29       65.50     23.94 o 
 -11  -5   6       31.03       12.15     14.21 o 
 -10  -5   6        0.56       20.78     16.27 o 
  -9  -5   6      214.35      265.19     36.10 o 
  -8  -5   6       20.88       27.45     24.56 o 
  -7  -5   6       30.50       84.78     35.10 o 
  -6  -5   6      243.27      219.23     30.37 o 
  -5  -5   6     1181.07     1229.23     61.36 o 
  -4  -5   6      472.25      458.95     67.84 o 
  -3  -5   6      132.00      105.22     12.12 o 
  -2  -5   6      174.57      173.53      9.60 o 
  -1  -5   6       56.33       67.47     11.05 o 
   0  -5   6       15.56       22.30     10.59 o 
   1  -5   6      774.71      757.39     54.25 o 
   2  -5   6      417.33      361.69     56.62 o 
   3  -5   6      468.76      516.56     51.21 o 
   4  -5   6     1950.54     2034.46     48.87 o 
   5  -5   6       16.04       -0.35     31.82 o 
   6  -5   6      412.40      429.59     53.69 o 
   7  -5   6       74.81       91.35     32.63 o 
   8  -5   6      409.48      380.67     65.16 o 
   9  -5   6       29.97       66.79     34.31 o 
  10  -5   6       16.77       45.71     37.12 o 
  11  -5   6        7.29       25.18     24.09 o 
  12  -5   6       15.05       57.36     17.13 o 
 -13  -4   6       32.04       32.04     23.10 o 
 -12  -4   6       77.41      126.03     38.06 o 
 -11  -4   6       46.38       63.08     16.28 o 
 -10  -4   6       16.17        6.24     14.48 o 
  -9  -4   6        3.67        4.30     13.92 o 
  -8  -4   6        2.91        9.81     19.57 o 
  -7  -4   6      172.96      130.56     20.84 o 
  -6  -4   6      992.66      992.33    142.18 o 
  -5  -4   6      903.00      974.23     36.01 o 
  -4  -4   6     1260.40     1246.68     34.83 o 
  -3  -4   6      929.03      868.68     36.19 o 
  -2  -4   6      258.13      219.46     13.57 o 
  -1  -4   6      650.52      664.61     23.22 o 
   0  -4   6      527.09      523.35     31.75 o 
   1  -4   6      124.06       95.92     21.62 o 
   2  -4   6      120.15       90.56     19.95 o 
   3  -4   6      410.84      341.88     29.32 o 
   4  -4   6      603.47      628.19     55.49 o 
   5  -4   6      300.25      258.42     46.44 o 
   6  -4   6       76.29      106.03     18.09 o 
   7  -4   6       45.48       39.52     15.31 o 
   8  -4   6        4.94      -18.04     18.04 o 
   9  -4   6       61.64       88.81     36.78 o 
  10  -4   6       73.03       94.29     44.53 o 
  11  -4   6        1.04       41.02     55.09 o 
  12  -4   6        0.15      -12.49     28.83 o 
  13  -4   6       78.36       78.99     42.85 o 
 -13  -3   6        1.46       22.81     22.46 o 
 -12  -3   6        1.04       31.20     18.91 o 
 -11  -3   6       16.23        6.47     12.72 o 
 -10  -3   6       21.07       43.57     15.50 o 
  -9  -3   6       51.63       51.21     11.77 o 
  -8  -3   6      479.94      450.26     68.74 o 
  -7  -3   6       10.26       17.20     16.84 o 
  -6  -3   6     1481.84     1392.14     59.20 o 
  -5  -3   6     3785.60     3994.61     76.90 o 
  -4  -3   6     9795.05    10287.75    131.37 o 
  -3  -3   6     2645.98     2682.43     36.28 o 
  -2  -3   6     3251.32     3230.49     43.29 o 
  -1  -3   6      198.17      189.07      9.46 o 
   0  -3   6      472.77      449.66     16.26 o 
   1  -3   6      365.18      426.29     24.50 o 
   2  -3   6      333.55      347.05     27.69 o 
   3  -3   6       11.57       16.38     12.43 o 
   4  -3   6     1017.55     1035.72     36.31 o 
   5  -3   6       50.32       26.77     12.98 o 
   7  -3   6      657.45      648.25     61.21 o 
   8  -3   6        2.42       15.12     11.21 o 
   9  -3   6      588.24      632.39     47.89 o 
  10  -3   6        0.49      -26.76     33.87 o 
  11  -3   6       24.94       37.86     19.89 o 
  12  -3   6        7.66       28.53     27.84 o 
  13  -3   6        0.11       42.55     24.49 o 
 -13  -2   6       95.35       65.41     28.98 o 
 -12  -2   6       68.49      117.94     35.64 o 
 -11  -2   6       62.84      134.52     30.95 o 
 -10  -2   6       30.74       25.69      9.48 o 
  -9  -2   6       49.65       55.66     14.03 o 
  -8  -2   6        0.98       17.15     17.67 o 
  -7  -2   6      683.79      702.69     36.20 o 
  -6  -2   6      786.19      782.09     36.83 o 
  -5  -2   6      464.22      448.90     14.34 o 
  -4  -2   6     5503.14     5948.30     76.29 o 
  -3  -2   6     7162.93     7235.34    126.59 o 
  -2  -2   6     1980.84     1892.44     30.89 o 
  -1  -2   6      369.41      326.53     17.77 o 
   0  -2   6        3.99       10.93      3.99 o 
   1  -2   6      195.34      243.25     25.33 o 
   2  -2   6        2.62        3.60      8.42 o 
   3  -2   6      102.54       83.03     16.14 o 
   4  -2   6      883.16      873.60     33.91 o 
   5  -2   6     1589.99     1550.26     33.87 o 
   6  -2   6      321.85      333.04     33.54 o 
   7  -2   6      468.53      450.07     21.23 o 
   8  -2   6       57.76       66.75     21.69 o 
   9  -2   6      400.90      402.16     33.15 o 
  10  -2   6      233.34      256.71     48.53 o 
  11  -2   6        0.44       66.15     38.31 o 
  12  -2   6        0.54       10.37     18.46 o 
  13  -2   6        1.46        2.96     31.59 o 
 -13  -1   6      261.66      223.83     55.88 o 
 -12  -1   6       84.36      111.12     38.06 o 
 -11  -1   6       24.26       43.10     23.45 o 
 -10  -1   6       24.22       14.81     14.81 o 
  -9  -1   6       34.98       41.82     19.45 o 
  -8  -1   6       70.13       65.33     18.13 o 
  -7  -1   6       26.25       28.74     11.31 o 
  -6  -1   6      131.01      116.68     18.83 o 
  -5  -1   6        2.16       20.85     11.14 o 
  -4  -1   6      626.74      667.77     25.91 o 
  -3  -1   6      343.73      281.75     17.67 o 
  -2  -1   6      391.25      379.50     11.61 o 
  -1  -1   6     2195.74     2137.01     34.60 o 
   0  -1   6        7.79        6.08      4.30 o 
   1  -1   6     1666.12     1754.79     31.86 o 
   2  -1   6     1689.23     1639.71     35.31 o 
   3  -1   6    14172.99    14401.62    339.54 o 
   4  -1   6      374.68      436.74     26.04 o 
   5  -1   6     1213.30     1331.16    158.15 o 
   6  -1   6       30.16       64.50     25.40 o 
   7  -1   6      434.21      445.81     31.96 o 
   8  -1   6       21.97       33.32     14.50 o 
   9  -1   6       11.08       16.24     17.48 o 
  10  -1   6       14.09       22.51     24.24 o 
  11  -1   6      115.72      160.59     37.81 o 
  12  -1   6       27.21      -16.64     29.47 o 
  13  -1   6        2.88       -7.50     27.99 o 
  14  -1   6        5.75       89.45     31.05 o 
 -10   0   6       34.68       15.25     15.45 o 
  -9   0   6      446.06      395.87     24.10 o 
  -8   0   6        0.59       10.45     18.07 o 
  -7   0   6      208.45      184.30     30.81 o 
  -6   0   6      156.31      155.03     28.94 o 
  -5   0   6      378.56      450.97     28.05 o 
  -4   0   6       26.21       10.25      9.74 o 
  -3   0   6     5420.29     5391.61     69.45 o 
  -2   0   6     1643.42     1602.08     47.98 o 
  -1   0   6     1993.91     1785.73     33.33 o 
   0   0   6     2850.82     2837.35     44.27 o 
   1   0   6     1452.79     1486.83     23.58 o 
   2   0   6      362.05      328.23     12.37 o 
   3   0   6      328.57      308.23     32.79 o 
   4   0   6      664.94      563.72     51.59 o 
   5   0   6      701.03      566.95     40.51 o 
   6   0   6      744.21      738.79     72.62 o 
   7   0   6      191.11      176.66     26.92 o 
   8   0   6      224.15      254.46     31.53 o 
   9   0   6      154.23      145.17     24.03 o 
  10   0   6       64.98       36.85     15.06 o 
  11   0   6       19.34       85.70     32.43 o 
  12   0   6        8.04        4.94     30.11 o 
  13   0   6       20.04       54.25     28.98 o 
  14   0   6       10.23       -7.85     11.95 o 
 -11   1   6      485.96      491.39     32.78 o 
 -10   1   6      513.27      442.23    100.02 o 
  -9   1   6      164.76      140.84     36.93 o 
  -8   1   6       86.45      122.08     39.15 o 
  -7   1   6       18.11        8.81      6.10 o 
  -6   1   6        6.65       -0.52     18.27 o 
  -5   1   6      450.38      432.34     20.83 o 
  -4   1   6     2264.98     2310.30     50.10 o 
  -3   1   6       12.81       31.56     13.40 o 
  -2   1   6     7598.43     7543.40    132.06 o 
  -1   1   6     1084.65      986.90     53.71 o 
   0   1   6    10436.55    10393.40     91.17 o 
   1   1   6     2948.70     2837.05     24.49 o 
   2   1   6     1500.60     1460.82     35.95 o 
   3   1   6      315.71      300.11     22.31 o 
   4   1   6     1929.73     2006.32     44.96 o 
   5   1   6       63.85       65.95     13.58 o 
   6   1   6     1455.30     1311.68     40.41 o 
   7   1   6        0.60       17.37     26.51 o 
   8   1   6     2100.70     2003.42     70.53 o 
   9   1   6       18.67       29.20     16.83 o 
  10   1   6      230.10      224.99     27.41 o 
  11   1   6       13.55       12.48     12.22 o 
  12   1   6       23.41       13.18     24.73 o 
  13   1   6        6.66      -12.98     24.58 o 
  14   1   6       40.30       43.39     16.54 o 
 -12   2   6        4.30       18.71     17.38 o 
 -11   2   6      177.40       94.19     93.01 o 
 -10   2   6      105.72      124.75     33.03 o 
  -9   2   6       69.43       76.86     36.88 o 
  -8   2   6       94.72      100.53     23.84 o 
  -7   2   6      100.41      117.57     17.93 o 
  -6   2   6      189.81      200.93     31.57 o 
  -5   2   6      268.04      280.28     17.46 o 
  -4   2   6      374.37      359.22     17.88 o 
  -3   2   6      618.36      650.31     43.39 o 
  -2   2   6      292.85      325.18     19.28 o 
  -1   2   6     8207.79     8380.27    102.97 o 
   0   2   6     1860.56     1800.99     46.37 o 
   1   2   6      206.12      161.07     21.74 o 
   2   2   6      643.38      538.89     23.30 o 
   3   2   6     1587.89     1482.37     47.54 o 
   4   2   6     2921.34     3151.26    160.19 o 
   5   2   6      259.03      256.20     14.46 o 
   6   2   6      308.26      335.31     21.71 o 
   8   2   6      719.59      710.94     35.24 o 
   9   2   6      135.70      157.26     23.78 o 
  10   2   6     1487.15     1586.65     54.92 o 
  11   2   6      252.01      218.91     43.15 o 
  12   2   6        6.98       44.08     28.34 o 
  13   2   6       47.86       58.99     21.23 o 
  14   2   6       15.50       34.21     19.45 o 
 -12   3   6        0.29       41.47     16.14 o 
 -11   3   6      123.07       70.94     29.77 o 
 -10   3   6      129.92      150.32     37.07 o 
  -9   3   6      149.84      189.02     35.99 o 
  -8   3   6      248.02      256.11     83.43 o 
  -7   3   6       37.51       37.13     12.15 o 
  -6   3   6      160.26      123.36     17.07 o 
  -5   3   6       55.69       45.40     10.36 o 
  -4   3   6        1.76       -7.32     13.18 o 
  -3   3   6     2020.14     1954.34     82.43 o 
  -2   3   6      853.51      796.25     31.92 o 
  -1   3   6     7561.22     7693.44     96.18 o 
   0   3   6      927.58      806.96     29.07 o 
   1   3   6     4262.46     4496.93     61.35 o 
   2   3   6      895.58     1083.50     58.33 o 
   3   3   6      183.42      221.00      7.29 o 
   4   3   6       11.87       22.02     12.17 o 
   5   3   6      108.26      111.67     11.86 o 
   6   3   6      762.19      684.92     30.87 o 
   7   3   6     1659.19     1631.91     51.95 o 
   8   3   6      219.23      130.04     43.49 o 
   9   3   6      825.98      717.50     63.49 o 
  10   3   6      324.85      310.68     33.13 o 
  11   3   6      640.37      725.13     50.26 o 
  12   3   6        0.15       26.88     12.26 o 
  13   3   6        5.99       25.87     20.78 o 
 -12   4   6        1.06      -12.93     30.95 o 
 -11   4   6        0.76       32.63     19.94 o 
 -10   4   6      446.44      374.10     76.52 o 
  -9   4   6      246.58      220.82     48.23 o 
  -8   4   6      571.57      662.40     61.02 o 
  -7   4   6      693.08      618.91    123.86 o 
  -6   4   6     1557.07     1708.36     65.27 o 
  -5   4   6        1.17       27.41      8.62 o 
  -4   4   6       24.54       34.20      9.78 o 
  -3   4   6      402.60      439.97     25.20 o 
  -2   4   6     1375.17     1349.05     58.84 o 
  -1   4   6       60.96       43.51     16.98 o 
   0   4   6     3341.28     3371.21    127.39 o 
   1   4   6     1788.28     1781.32     45.38 o 
   2   4   6     1536.13     1543.35     56.43 o 
   3   4   6       22.59       10.12      4.95 o 
   4   4   6      474.74      453.31     37.71 o 
   5   4   6      271.75      303.37     25.67 o 
   6   4   6       31.42       18.18     10.53 o 
   7   4   6       12.74        7.42     16.90 o 
   8   4   6      121.78       99.05     10.83 o 
   9   4   6       19.01       21.06     12.41 o 
  10   4   6        0.56       10.12     14.64 o 
  11   4   6       63.76       84.19     14.06 o 
  12   4   6      184.62      169.86     31.27 o 
 -12   5   6       89.65       71.53     38.31 o 
 -11   5   6       11.16       86.00     37.86 o 
 -10   5   6      115.41       92.86     53.91 o 
  -9   5   6       89.05       65.56     40.97 o 
  -8   5   6      779.19      757.04    141.53 o 
  -7   5   6     1341.84     1347.80    213.36 o 
  -6   5   6       17.37       37.27     26.21 o 
  -5   5   6       47.95       53.01     14.10 o 
  -4   5   6      150.18      148.60     39.94 o 
  -3   5   6        2.40        7.57     24.29 o 
  -2   5   6      100.73       95.81     28.48 o 
  -1   5   6      413.18      477.50     50.55 o 
   0   5   6     1052.05     1142.66     77.31 o 
   1   5   6     2100.68     2223.03     69.49 o 
   2   5   6     1539.06     1668.42    131.09 o 
   3   5   6      100.83       67.27     11.84 o 
   4   5   6      216.65      217.26     21.38 o 
   5   5   6      160.13      136.32     17.78 o 
   6   5   6       29.67       25.79     12.80 o 
   7   5   6      385.77      427.16     22.06 o 
   8   5   6       96.91      138.13     19.30 o 
   9   5   6       53.06       54.73     15.62 o 
  10   5   6        9.61       14.68     11.70 o 
  11   5   6      325.16      328.61     44.59 o 
  12   5   6      218.31      208.01     31.81 o 
  13   5   6        3.17       37.32     13.77 o 
 -11   6   6       47.56       60.23     25.37 o 
 -10   6   6       44.73       51.24     38.06 o 
  -9   6   6      695.34      555.42    121.59 o 
  -8   6   6        1.69       19.65     15.16 o 
  -7   6   6       51.54       64.67     51.88 o 
  -6   6   6      497.74      584.30    102.39 o 
  -5   6   6       47.28       48.42     12.30 o 
  -4   6   6       13.86       35.89     21.57 o 
  -3   6   6      254.79      223.01     34.92 o 
  -2   6   6        9.03       15.69     12.33 o 
  -1   6   6      194.89      226.75     17.87 o 
   0   6   6     1776.39     1817.23     31.68 o 
   1   6   6     1617.14     1623.38     47.07 o 
   2   6   6     1036.70     1107.98     96.19 o 
   3   6   6     1260.80     1308.86     51.29 o 
   4   6   6       14.54       35.64     14.82 o 
   5   6   6      467.76      473.90     45.97 o 
   6   6   6        0.15        5.20     11.43 o 
   7   6   6      134.82      156.50     21.60 o 
   8   6   6        6.27       13.33     10.60 o 
   9   6   6       19.86        5.21     27.23 o 
  10   6   6       28.23       42.07     14.34 o 
  11   6   6      113.73      115.70     33.67 o 
  12   6   6      224.56      278.53     71.68 o 
  13   6   6       12.75       -8.79     22.02 o 
 -11   7   6        1.59       45.32     17.38 o 
 -10   7   6        0.70       34.41     21.92 o 
  -9   7   6       28.20       -2.72     25.67 o 
  -8   7   6       64.45       53.51     39.74 o 
  -7   7   6      287.64      331.50    336.98 o 
  -6   7   6     1121.99     1299.72     90.98 o 
  -5   7   6      717.30      723.07     32.26 o 
  -4   7   6      580.75      580.22     27.45 o 
  -3   7   6       50.28       77.06     18.67 o 
  -2   7   6      203.84      190.57     49.93 o 
  -1   7   6       51.52       61.87     17.38 o 
   0   7   6     2541.88     2576.39     61.14 o 
   1   7   6     1718.81     1669.99     45.34 o 
   2   7   6      764.64      774.59     24.91 o 
   3   7   6      632.28      672.49     67.40 o 
   4   7   6      340.76      339.12     50.60 o 
   5   7   6      339.67      366.69     75.98 o 
   6   7   6     1759.19     1848.66     67.96 o 
   7   7   6       49.21       37.50     12.71 o 
   8   7   6      350.60      312.97     48.95 o 
   9   7   6       89.43       78.35     13.69 o 
  10   7   6        2.41       16.54     14.66 o 
  11   7   6        0.60       11.75     18.56 o 
  12   7   6      132.31      150.07     38.16 o 
  13   7   6       35.25       70.99     31.59 o 
 -10   8   6        5.94       76.22     49.61 o 
  -9   8   6        8.21      -34.51     34.51 o 
  -8   8   6        8.41       29.08     23.75 o 
  -7   8   6       29.39       61.12     32.24 o 
  -6   8   6      420.13      399.92     96.17 o 
  -5   8   6      600.95      663.63    125.44 o 
  -4   8   6      623.48      596.08     42.06 o 
  -3   8   6     1076.65     1019.70     63.55 o 
  -2   8   6       58.12       80.58     16.77 o 
  -1   8   6       86.33       94.16     24.51 o 
   0   8   6      153.37      192.78     21.86 o 
   1   8   6     1430.29     1502.86     59.75 o 
   2   8   6      822.09      812.82     46.42 o 
   3   8   6        1.92       23.10     25.87 o 
   4   8   6       25.76       23.77      9.68 o 
   5   8   6       44.81       64.76     13.57 o 
   6   8   6        0.33       18.35     13.08 o 
   7   8   6      254.78      229.19     36.92 o 
   8   8   6      157.88      186.20     25.89 o 
   9   8   6      229.51      239.16     47.76 o 
  10   8   6      506.60      698.98     61.26 o 
  11   8   6       57.81       62.94     17.28 o 
  12   8   6       45.74       78.64     23.75 o 
  -9   9   6        4.32       -3.21     38.60 o 
  -8   9   6      104.34       76.52     34.01 o 
  -7   9   6        7.00       -9.43     40.58 o 
  -6   9   6       30.55       -8.39     35.84 o 
  -5   9   6      648.50      780.58     48.72 o 
  -4   9   6      248.17      230.25     35.04 o 
  -3   9   6       20.84       29.25     14.83 o 
  -2   9   6        9.35       51.87     18.36 o 
  -1   9   6        0.54       32.72     16.46 o 
   0   9   6      457.93      521.60     31.97 o 
   1   9   6      241.43      211.53     47.39 o 
   2   9   6       37.37       43.09     37.99 o 
   3   9   6      370.12      357.27     54.91 o 
   4   9   6     1402.85     1538.69     69.00 o 
   5   9   6      895.79     1009.29     78.91 o 
   6   9   6       21.52       18.64     38.73 o 
   7   9   6       88.88       96.74     19.79 o 
   8   9   6       41.86       27.13     14.75 o 
   9   9   6      104.70       67.83     29.77 o 
  10   9   6        4.66       -1.78     23.05 o 
  11   9   6      148.91      128.35     37.96 o 
  12   9   6       66.64       28.34     22.07 o 
  -8  10   6       39.37       30.76     39.84 o 
  -7  10   6      118.88       37.37     23.65 o 
  -6  10   6       68.96      134.33     39.25 o 
  -5  10   6      154.25      214.15     41.67 o 
  -4  10   6       30.96       71.58     39.44 o 
  -3  10   6       79.86       85.40     19.16 o 
  -2  10   6      274.91      229.22     36.75 o 
  -1  10   6      295.36      306.59     36.28 o 
   0  10   6       19.76      -13.97     16.29 o 
   1  10   6       16.29       36.26     19.15 o 
   2  10   6     2392.10     2402.28     49.65 o 
   3  10   6      150.21      149.21     26.54 o 
   4  10   6      234.17      290.18     44.58 o 
   5  10   6      354.55      355.07     56.73 o 
   6  10   6      278.59      289.69     37.61 o 
   7  10   6      195.61      260.15     19.02 o 
   8  10   6        0.93       -8.39     32.83 o 
   9  10   6        0.27       18.12     23.25 o 
  10  10   6      117.81       97.50     38.60 o 
  11  10   6       18.25       45.66     29.08 o 
  -7  11   6       11.72      -27.69     35.89 o 
  -6  11   6        1.17       23.60     30.95 o 
  -5  11   6       70.36       78.99     34.01 o 
  -4  11   6      388.94      297.33    118.23 o 
  -3  11   6       46.90       53.12     28.63 o 
  -2  11   6      339.17      316.38     33.02 o 
  -1  11   6       53.70       62.02     29.00 o 
   0  11   6      108.14      121.73     27.69 o 
   1  11   6        3.83       23.19     25.20 o 
   2  11   6      336.66      297.89     49.41 o 
   3  11   6      538.38      571.78     61.44 o 
   4  11   6        9.76       16.00     17.57 o 
   5  11   6        2.32       21.48     11.79 o 
   6  11   6       20.71       26.50     17.32 o 
   7  11   6       36.63       52.62     30.16 o 
   8  11   6       31.84       47.29     19.25 o 
   9  11   6        8.22       37.52     22.51 o 
  10  11   6        1.59       -5.48     33.42 o 
  -6  12   6      123.74      142.37     41.17 o 
  -5  12   6       75.60      107.37     28.24 o 
  -4  12   6      289.32      401.60     45.81 o 
  -3  12   6      440.52      385.45     89.06 o 
  -2  12   6       14.48       35.40     14.10 o 
  -1  12   6        1.74      -16.76     16.76 o 
   0  12   6      134.24       97.59     26.10 o 
   1  12   6       12.49       35.03     16.43 o 
   2  12   6        2.26        5.77     13.55 o 
   3  12   6      141.20      151.57     27.94 o 
   4  12   6       43.98       57.45     19.11 o 
   5  12   6      232.41      271.89     60.05 o 
   6  12   6       59.37       94.88     41.27 o 
   7  12   6        8.14      -11.50     29.67 o 
   8  12   6      127.98      151.41     33.17 o 
   9  12   6        1.13      -20.78     31.45 o 
  -4  13   6      134.59      155.65     30.71 o 
  -3  13   6      295.15      443.85     99.97 o 
  -2  13   6      133.49      244.61     37.57 o 
  -1  13   6       64.21       43.73     16.76 o 
   0  13   6       19.73       16.22     22.17 o 
   1  13   6        6.52       46.12     18.09 o 
   2  13   6       15.50       22.90     30.36 o 
   3  13   6       72.55       75.78     16.30 o 
   4  13   6        0.53       19.61     14.24 o 
   5  13   6        4.25      -13.23     32.83 o 
   6  13   6      107.65      128.75     35.45 o 
   7  13   6      147.77      122.43     52.03 o 
   8  13   6       13.25       21.03     28.68 o 
  -2  14   6       61.37       94.68     53.37 o 
  -1  14   6      205.24      113.64     44.38 o 
   0  14   6        4.55       28.65     14.64 o 
   1  14   6        0.40       17.00     19.15 o 
   2  14   6        0.05      -12.39     16.43 o 
   3  14   6       24.62       24.32     17.43 o 
   4  14   6        7.83      -12.19     30.95 o 
   5  14   6       46.85       37.86     18.36 o 
  -5 -13   7        2.92       69.95     37.27 o 
  -4 -13   7       10.01       49.42     22.21 o 
  -3 -13   7        6.45       -6.32     21.52 o 
  -2 -13   7        0.41       41.76     30.11 o 
  -1 -13   7        4.47      -26.90     26.90 o 
   0 -13   7      103.85      112.21     27.89 o 
   1 -13   7        8.76       43.54     18.17 o 
   2 -13   7       30.37       54.45     21.13 o 
   3 -13   7      127.32       74.44     34.26 o 
  -7 -12   7       65.38       76.07     26.22 o 
  -6 -12   7      120.92      122.82     45.27 o 
  -5 -12   7       17.83       15.75     22.17 o 
  -4 -12   7       98.02       66.64     63.34 o 
  -3 -12   7       13.99       29.13     24.63 o 
  -2 -12   7       14.01       50.40     17.87 o 
  -1 -12   7        6.74        9.28     19.45 o 
   0 -12   7      166.39      138.92     46.90 o 
   1 -12   7       59.90       51.46     14.90 o 
   2 -12   7      143.91      106.73     42.65 o 
   3 -12   7       13.35       13.63     28.73 o 
   4 -12   7       91.01       62.15     19.35 o 
   5 -12   7       24.57       12.98     16.44 o 
   6 -12   7        5.64       26.36     25.47 o 
  -8 -11   7       16.02        0.85     15.46 o 
  -7 -11   7       23.72      -22.31     22.31 o 
  -6 -11   7       40.68       71.72     24.22 o 
  -5 -11   7       33.08       40.21     17.68 o 
  -4 -11   7       52.67       76.02     30.31 o 
  -3 -11   7      102.81      102.63     35.20 o 
  -2 -11   7      281.79      246.29     50.06 o 
  -1 -11   7      207.57      251.23     45.32 o 
   0 -11   7      290.39      257.35     43.12 o 
   1 -11   7      183.50      183.47     36.92 o 
   2 -11   7       63.93       59.20     19.32 o 
   3 -11   7      752.42      672.32    203.66 o 
   4 -11   7       94.55      143.85     63.24 o 
   5 -11   7       10.78       34.41     19.85 o 
   6 -11   7       17.49        0.39     15.45 o 
   7 -11   7        4.68       26.51     47.64 o 
  -9 -10   7       51.76       89.46     26.90 o 
  -8 -10   7        2.53       16.98     16.12 o 
  -7 -10   7        4.48       28.12     11.38 o 
  -6 -10   7       92.08       58.40     28.09 o 
  -5 -10   7        6.88        5.63     17.29 o 
  -4 -10   7       30.85       67.79     23.67 o 
  -3 -10   7        1.23       35.99     18.07 o 
  -2 -10   7        0.11       -5.83     29.52 o 
  -1 -10   7       68.13       58.94     16.15 o 
   0 -10   7      214.19      176.03     26.13 o 
   1 -10   7      130.65      163.63     39.64 o 
   2 -10   7        6.22       14.91     11.90 o 
   3 -10   7        9.21       14.11     34.90 o 
   4 -10   7       28.85       21.89     21.01 o 
   5 -10   7      171.23      124.45     38.51 o 
   6 -10   7        1.35       28.04     20.93 o 
   7 -10   7        2.62       31.25     30.51 o 
   8 -10   7        0.77       10.32     35.94 o 
 -10  -9   7        7.12       30.21     18.27 o 
  -9  -9   7       54.64       84.12     26.14 o 
  -8  -9   7       88.73       77.87     16.51 o 
  -7  -9   7       55.84       80.16     25.61 o 
  -6  -9   7      253.30      263.42     33.29 o 
  -5  -9   7      116.57      122.03     26.86 o 
  -4  -9   7       69.10       16.72     41.39 o 
  -3  -9   7      116.90      125.07     26.98 o 
  -2  -9   7       15.91       20.43     15.52 o 
  -1  -9   7      136.12      118.13     18.94 o 
   0  -9   7       26.25       35.23     13.53 o 
   1  -9   7      799.49      939.39     67.89 o 
   2  -9   7       82.29       85.34     29.97 o 
   3  -9   7       16.24        1.97     13.30 o 
   4  -9   7      299.74      309.87     72.37 o 
   5  -9   7       20.56       19.10     25.03 o 
   6  -9   7       12.99      -32.43     32.43 o 
   7  -9   7       26.17       27.45     38.21 o 
   8  -9   7        4.20       80.91     40.18 o 
   9  -9   7       12.44       51.39     40.04 o 
 -11  -8   7        2.55       23.79     11.22 o 
 -10  -8   7       11.43       14.15     17.91 o 
  -9  -8   7       66.70       89.09     19.19 o 
  -8  -8   7        9.96       17.33     27.35 o 
  -7  -8   7       22.29       41.79     17.54 o 
  -6  -8   7      346.62      336.58     89.82 o 
  -5  -8   7      532.09      541.26     93.24 o 
  -4  -8   7      142.03      109.13     55.96 o 
  -3  -8   7        9.51       44.17     17.93 o 
  -2  -8   7       63.86       71.02     19.36 o 
  -1  -8   7       60.95       82.60     26.04 o 
   0  -8   7      231.04      201.97     24.44 o 
   1  -8   7      192.12      230.41     42.65 o 
   2  -8   7      926.79      899.66     73.09 o 
   3  -8   7       90.03       87.30     28.19 o 
   4  -8   7      559.55      488.26     63.92 o 
   5  -8   7      767.60      718.54     41.76 o 
   6  -8   7      172.73      282.92     50.11 o 
   7  -8   7        1.39       75.53     33.32 o 
   8  -8   7       12.16       32.83     25.42 o 
   9  -8   7        3.50      -30.06     33.91 o 
  10  -8   7        4.76       26.16     37.72 o 
 -11  -7   7        6.67       19.09     29.03 o 
 -10  -7   7       37.51       29.74     17.23 o 
  -9  -7   7        6.43       58.70     21.06 o 
  -8  -7   7        1.04        3.35     17.37 o 
  -7  -7   7      349.32      394.20     64.91 o 
  -6  -7   7      345.83      314.95     40.93 o 
  -5  -7   7     1258.13     1378.29     63.44 o 
  -4  -7   7      346.47      320.72     68.42 o 
  -3  -7   7        0.45       59.79     22.91 o 
  -2  -7   7      121.62       82.93     12.42 o 
  -1  -7   7      407.43      382.38     16.75 o 
   0  -7   7       28.66       44.45     15.26 o 
   1  -7   7        7.52      -11.69     16.26 o 
   2  -7   7      404.65      480.11     68.24 o 
   3  -7   7       49.81       71.61     48.03 o 
   4  -7   7      983.04     1169.44     56.41 o 
   5  -7   7      592.79      660.52     70.88 o 
   6  -7   7      865.46      766.85     78.81 o 
   7  -7   7      104.55      173.23     42.21 o 
   8  -7   7        0.57       44.13     28.68 o 
   9  -7   7        2.53       57.96     34.01 o 
  10  -7   7       22.76      -10.86     36.68 o 
  11  -7   7        6.02       65.26     41.52 o 
 -12  -6   7       64.03       83.81     26.93 o 
 -11  -6   7       64.84       91.75     28.09 o 
 -10  -6   7       57.66       62.05     53.64 o 
  -9  -6   7        2.96       42.07     20.06 o 
  -8  -6   7       29.09       36.27     17.94 o 
  -7  -6   7      641.48      685.34     95.03 o 
  -6  -6   7      479.50      521.92     78.75 o 
  -5  -6   7      104.42      137.21     21.73 o 
  -4  -6   7       88.88       89.64     19.87 o 
  -3  -6   7        1.77        5.93     10.76 o 
  -2  -6   7      124.93      115.52     18.23 o 
  -1  -6   7        3.26       25.49      8.21 o 
   0  -6   7        1.16       36.98     14.47 o 
   1  -6   7      175.30      180.96     21.75 o 
   2  -6   7      345.31      388.78     23.79 o 
   3  -6   7      415.51      469.50     39.20 o 
   4  -6   7       10.76        0.61     15.97 o 
   5  -6   7       25.29       19.38     30.34 o 
   6  -6   7       77.12       80.87     35.64 o 
   7  -6   7       14.19      -14.56     30.90 o 
   8  -6   7        1.03      -37.07     37.07 o 
   9  -6   7       15.47      -27.25     31.99 o 
  10  -6   7        2.67      -11.26     38.56 o 
  11  -6   7        1.33       30.46     37.27 o 
  12  -6   7       69.78       88.81     40.73 o 
 -12  -5   7      112.34       88.46     32.95 o 
 -11  -5   7       48.76       31.69     12.72 o 
 -10  -5   7       16.60       13.36     16.17 o 
  -9  -5   7        2.15       45.99     16.88 o 
  -8  -5   7        9.84       43.55     14.47 o 
  -7  -5   7       99.46       98.11     18.95 o 
  -6  -5   7       58.55       69.81     17.60 o 
  -5  -5   7      659.73      685.57     64.87 o 
  -4  -5   7      866.09      866.86     47.71 o 
  -3  -5   7      103.87       99.37     20.61 o 
  -2  -5   7        2.22       12.89     17.87 o 
  -1  -5   7        4.92        3.43     22.39 o 
   0  -5   7     1042.71     1213.28     79.92 o 
   1  -5   7      809.67      870.01    106.78 o 
   2  -5   7       30.85       37.37     19.55 o 
   3  -5   7     1556.00     1578.39     50.70 o 
   4  -5   7      130.14      180.18     32.61 o 
   5  -5   7      640.77      668.02     29.44 o 
   6  -5   7      232.15      294.59     49.12 o 
   7  -5   7      218.96      210.97     25.51 o 
   8  -5   7       90.29       67.14     34.06 o 
   9  -5   7        0.47      -32.04     32.04 o 
  10  -5   7        8.65        2.07     28.19 o 
  11  -5   7        5.94       48.77     35.40 o 
  12  -5   7       59.76      107.27     23.45 o 
 -12  -4   7        0.63      -23.89     30.85 o 
 -11  -4   7        2.33       23.31     14.43 o 
 -10  -4   7        1.85       20.21     14.74 o 
  -9  -4   7        0.19       36.25     13.21 o 
  -8  -4   7       57.60       67.89     14.35 o 
  -7  -4   7     2866.47     2891.15    163.74 o 
  -6  -4   7     1345.72     1357.36     64.86 o 
  -5  -4   7       92.90       86.87     24.76 o 
  -4  -4   7     1347.55     1318.47     22.55 o 
  -3  -4   7     1641.63     1664.47     17.69 o 
  -2  -4   7      246.73      200.48     16.65 o 
  -1  -4   7        3.59        0.19      8.16 o 
   0  -4   7      178.55      182.49     26.91 o 
   1  -4   7       14.61       22.98     11.35 o 
   2  -4   7        4.32        2.28      9.66 o 
   3  -4   7      106.85      115.39     21.75 o 
   4  -4   7        0.89        0.43     13.16 o 
   5  -4   7      762.81      799.03     46.86 o 
   6  -4   7      866.56      824.36     80.57 o 
   7  -4   7      121.21      125.52     30.53 o 
   8  -4   7      175.91      175.95     21.84 o 
   9  -4   7       74.72      111.72     34.21 o 
  10  -4   7      127.74      169.57     35.79 o 
  11  -4   7        0.44       19.65     21.77 o 
  12  -4   7        5.80      -22.36     30.85 o 
  13  -4   7       48.46       58.35     27.84 o 
 -13  -3   7        2.59       28.29     37.02 o 
 -12  -3   7       29.68       63.88     20.73 o 
 -11  -3   7       13.26       26.26     15.88 o 
 -10  -3   7      119.45      102.62     16.14 o 
  -9  -3   7       88.72       87.32     28.46 o 
  -8  -3   7       30.10       -0.75     16.90 o 
  -7  -3   7        1.82       13.00      6.87 o 
  -6  -3   7       73.79       59.90     10.03 o 
  -5  -3   7     1131.21     1113.89     25.62 o 
  -4  -3   7      164.93      145.02      7.51 o 
  -3  -3   7       62.51       73.14      9.03 o 
  -2  -3   7       73.82       72.64      9.47 o 
  -1  -3   7      327.25      284.22     19.74 o 
   0  -3   7       71.78       92.10     15.22 o 
   1  -3   7      261.99      255.38     19.42 o 
   3  -3   7      339.10      384.20     18.39 o 
   4  -3   7        2.79       16.19     17.20 o 
   5  -3   7       80.41       53.75     16.96 o 
   6  -3   7      795.49      850.98     40.21 o 
   7  -3   7      275.19      339.19     67.97 o 
   8  -3   7      182.14      219.49     27.24 o 
   9  -3   7        1.71       72.72     34.41 o 
  10  -3   7        1.59       91.13     44.73 o 
  11  -3   7        2.33       52.13     28.29 o 
  12  -3   7       24.09       27.00     31.79 o 
  13  -3   7        8.54       57.31     29.27 o 
 -13  -2   7        5.78       25.18     22.56 o 
 -12  -2   7      156.51      134.08     51.74 o 
 -11  -2   7      140.39      171.35     47.19 o 
 -10  -2   7      202.61      204.61     62.15 o 
  -9  -2   7        0.60       15.18     11.45 o 
  -8  -2   7        1.17       15.11      7.47 o 
  -7  -2   7       75.49       79.52     11.84 o 
  -6  -2   7       14.63       17.03      8.92 o 
  -5  -2   7     1687.11     1802.22     31.40 o 
  -4  -2   7     2505.54     2462.44     21.41 o 
  -3  -2   7      461.00      399.61     20.20 o 
  -2  -2   7       41.62       51.50      8.59 o 
  -1  -2   7       26.21       39.62      6.41 o 
   0  -2   7       81.41       92.32     14.57 o 
   1  -2   7       13.95        8.08     13.96 o 
   2  -2   7     1778.49     1848.07     45.03 o 
   3  -2   7     2391.99     2670.56     87.70 o 
   4  -2   7      354.63      411.38     39.62 o 
   5  -2   7     3230.34     3343.79     45.75 o 
   6  -2   7     1237.62     1281.60     43.12 o 
   7  -2   7     1712.43     1761.45     70.18 o 
   8  -2   7      701.59      717.21     40.80 o 
   9  -2   7       38.32       29.95     41.89 o 
  10  -2   7      323.69      305.58     72.77 o 
  11  -2   7      192.95      230.15     42.11 o 
  12  -2   7       17.73       32.73     22.31 o 
  13  -2   7        1.47       59.49     28.83 o 
 -13  -1   7        0.91       11.21     20.44 o 
 -12  -1   7        2.80       20.29     24.24 o 
 -11  -1   7      142.92      114.83     59.54 o 
 -10  -1   7       59.41       77.89     23.55 o 
  -9  -1   7       24.35       39.69     15.26 o 
  -8  -1   7       70.61       67.42     16.40 o 
  -7  -1   7        6.03       10.01     10.35 o 
  -6  -1   7      497.41      535.78     36.20 o 
  -5  -1   7      142.76      162.78     21.96 o 
  -4  -1   7      983.21     1045.74     50.84 o 
  -3  -1   7     1135.04     1090.72     41.83 o 
  -2  -1   7      489.46      459.29     20.42 o 
  -1  -1   7     1489.42     1498.70     33.55 o 
   0  -1   7      428.96      393.26     26.89 o 
   1  -1   7      221.51      197.89     16.56 o 
   2  -1   7     1510.85     1518.98     27.12 o 
   3  -1   7     1384.99     1511.67     43.97 o 
   4  -1   7     3276.73     3136.07     92.37 o 
   5  -1   7      994.75     1078.27     57.78 o 
   6  -1   7     1597.97     1659.57     70.05 o 
   7  -1   7     1568.48     1554.56     64.88 o 
   8  -1   7     1451.32     1538.77     56.16 o 
   9  -1   7      415.56      431.87     51.27 o 
  10  -1   7      144.42      127.59     23.40 o 
  11  -1   7       60.33        6.07     31.99 o 
  12  -1   7        0.27       10.91     28.09 o 
  13  -1   7        0.24       42.31     31.35 o 
 -13   0   7        2.34       31.35     21.87 o 
 -10   0   7        0.28       20.39     20.68 o 
  -9   0   7      827.41      819.02     46.36 o 
  -8   0   7        9.21       24.34     19.60 o 
  -7   0   7        0.54       -7.47     14.59 o 
  -6   0   7     1190.56     1152.59     51.00 o 
  -5   0   7      152.74      172.06     25.82 o 
  -4   0   7       94.44      109.36     18.41 o 
  -3   0   7     2051.36     2203.08     78.74 o 
  -2   0   7      621.32      616.41     44.82 o 
  -1   0   7     1875.66     1952.63     38.79 o 
   0   0   7      157.73      124.76     16.13 o 
   1   0   7     2639.33     2704.00     47.23 o 
   2   0   7      253.76      247.21     13.92 o 
   3   0   7     3502.41     3615.59     67.66 o 
   4   0   7     2944.31     3279.59     58.30 o 
   5   0   7      195.43      144.92     23.55 o 
   6   0   7        6.19        9.63     16.27 o 
   7   0   7      307.02      315.89     57.15 o 
   8   0   7      110.08      127.01     17.94 o 
   9   0   7      490.76      470.29     37.07 o 
  10   0   7      202.27      207.60     37.69 o 
  11   0   7      114.64      102.98     28.88 o 
  12   0   7        1.26       20.68     28.93 o 
  13   0   7       43.00       24.73     26.71 o 
  14   0   7       48.06       39.39     19.60 o 
 -11   1   7       41.57       27.79     12.59 o 
 -10   1   7      517.81      387.48    106.78 o 
  -9   1   7       15.51       42.11     17.08 o 
  -8   1   7      386.28      364.48     25.90 o 
  -7   1   7      465.73      471.38     39.63 o 
  -6   1   7        8.48      -13.30     13.30 o 
  -5   1   7      357.80      430.31     71.75 o 
  -4   1   7     1012.40     1065.70     73.14 o 
  -3   1   7      169.97      174.06     19.81 o 
  -2   1   7     7772.31     8019.37    102.31 o 
  -1   1   7        0.86      -26.02     26.39 o 
   0   1   7      142.72      136.37     19.68 o 
   1   1   7     1239.86     1296.99     28.28 o 
   2   1   7        6.42       -1.97      5.57 o 
   3   1   7      175.20      250.75     40.69 o 
   4   1   7      721.18      792.01     21.32 o 
   5   1   7      394.91      398.42     24.22 o 
   6   1   7      141.79      130.80     28.71 o 
   7   1   7       10.34       41.49     11.56 o 
   8   1   7      135.83       99.51     22.14 o 
   9   1   7     1088.99     1036.13     88.39 o 
  10   1   7      439.86      467.78     80.05 o 
  11   1   7      102.47       72.36     21.05 o 
  12   1   7       43.31       91.57     23.99 o 
  13   1   7        8.96       42.06     25.13 o 
  14   1   7        2.42      -10.07     23.50 o 
 -11   2   7       20.24       32.68     10.27 o 
 -10   2   7      166.01       86.19     22.51 o 
  -9   2   7      574.80      551.57    102.34 o 
  -8   2   7      674.06      680.27     45.98 o 
  -7   2   7       48.61       50.31     34.98 o 
  -6   2   7       10.07       13.81     12.85 o 
  -5   2   7      180.44      166.90     29.59 o 
  -4   2   7      135.49      141.77     20.76 o 
  -3   2   7       32.26       51.83     15.60 o 
  -2   2   7      176.45      209.57     32.68 o 
  -1   2   7        6.16       19.18     11.83 o 
   0   2   7     6597.76     6836.18    162.79 o 
   1   2   7      240.39      262.87     46.57 o 
   2   2   7      776.29      677.58     26.02 o 
   3   2   7      485.25      507.10     35.72 o 
   4   2   7      758.51      750.97     43.12 o 
   5   2   7       12.40       21.62     14.06 o 
   6   2   7       26.92       38.11     13.44 o 
   7   2   7       28.39       24.26     10.52 o 
   8   2   7      346.05      373.34     21.46 o 
   9   2   7      761.78      658.70     39.78 o 
  10   2   7      199.59      217.38     37.77 o 
  11   2   7      252.51      255.70     32.14 o 
  13   2   7       24.80       23.94     23.45 o 
  14   2   7       97.68       89.85     29.03 o 
 -12   3   7       10.59      -19.94     22.02 o 
 -11   3   7       33.26       42.60     14.27 o 
 -10   3   7        0.18       87.63     36.48 o 
  -9   3   7      380.98      314.86     79.68 o 
  -8   3   7      408.35      400.41    104.56 o 
  -7   3   7      437.90      472.23     77.97 o 
  -6   3   7       57.71       86.77     38.28 o 
  -5   3   7        1.41       12.14     13.63 o 
  -4   3   7       34.18       50.40     13.71 o 
  -3   3   7      764.15      864.54    102.14 o 
  -2   3   7      209.60      233.36     34.77 o 
  -1   3   7      763.18      844.22     59.49 o 
   0   3   7     1986.30     2008.25     87.75 o 
   1   3   7     2432.97     2672.01     70.05 o 
   2   3   7     1005.38     1136.76     33.61 o 
   3   3   7     3855.77     4180.27     80.65 o 
   4   3   7      219.02      221.44     52.03 o 
   5   3   7      352.91      389.01     54.77 o 
   6   3   7      113.41      102.64     11.81 o 
   7   3   7      446.37      473.57     91.28 o 
   8   3   7      118.85      118.23     16.21 o 
   9   3   7       35.07       35.51     14.39 o 
  10   3   7      257.50      242.94     41.09 o 
  11   3   7       95.63       98.06     17.11 o 
  12   3   7        6.97       15.09      9.24 o 
 -12   4   7       53.35       68.82     31.25 o 
 -11   4   7       64.46      103.27     48.18 o 
 -10   4   7        2.51      -27.60     27.60 o 
  -9   4   7        2.49       41.57     29.92 o 
  -8   4   7      103.27      134.92     40.09 o 
  -7   4   7      309.61      349.66     77.11 o 
  -6   4   7      554.01      538.77     27.40 o 
  -5   4   7        2.17       -9.51     13.05 o 
  -4   4   7        1.43       13.84     17.57 o 
  -3   4   7        0.34       -6.58     14.74 o 
  -2   4   7        0.36       -4.29     12.71 o 
  -1   4   7     4060.33     4336.37     83.47 o 
   0   4   7        3.98       -2.07     34.21 o 
   1   4   7      447.43      395.65     61.20 o 
   2   4   7       86.40       56.52     16.39 o 
   3   4   7      528.89      464.44     18.93 o 
   4   4   7      550.19      596.29     29.77 o 
   5   4   7      181.88      199.01     34.37 o 
   6   4   7      116.81      125.48     23.47 o 
   7   4   7      120.14      109.03     15.46 o 
   8   4   7       36.66       29.22     16.99 o 
   9   4   7        8.21       16.01     11.16 o 
  10   4   7     1022.66     1097.89     67.68 o 
  11   4   7      226.73      229.12     28.46 o 
  12   4   7       32.18       70.50     19.77 o 
 -11   5   7       16.87       36.73     17.23 o 
 -10   5   7        2.45       31.30     34.85 o 
  -9   5   7      103.90      147.46     67.78 o 
  -8   5   7      278.38      271.71     70.35 o 
  -7   5   7     1248.93     1318.58     61.02 o 
  -6   5   7        6.29       18.24      5.83 o 
  -5   5   7      183.74      178.11     31.89 o 
  -4   5   7       49.00       37.86     15.71 o 
  -3   5   7      289.71      266.06     52.39 o 
  -2   5   7       37.29       33.01     16.05 o 
  -1   5   7        7.37       24.25     15.06 o 
   0   5   7      301.13      329.55     45.18 o 
   1   5   7     2418.68     2507.50     90.61 o 
   2   5   7     1790.15     1947.40     43.34 o 
   3   5   7        6.82        9.74      9.96 o 
   4   5   7     1040.45      971.74     47.51 o 
   5   5   7       74.39       60.45     13.76 o 
   6   5   7        7.60       36.22     13.82 o 
   7   5   7       23.57       26.51      9.11 o 
   8   5   7        4.89       28.70     24.86 o 
   9   5   7        5.89       15.85     21.38 o 
  10   5   7      203.59      200.89     32.51 o 
  11   5   7      627.32      600.08     55.13 o 
  12   5   7      246.93      249.49     46.02 o 
  13   5   7       25.94       23.05     23.65 o 
 -11   6   7       20.76       64.23     31.30 o 
 -10   6   7        0.68      -25.42     31.84 o 
  -9   6   7      140.62      163.21     42.95 o 
  -8   6   7        5.91       68.27     32.73 o 
  -7   6   7       46.76       50.26     24.14 o 
  -6   6   7        0.46       14.96     22.61 o 
  -5   6   7      345.89      275.44     48.79 o 
  -4   6   7       78.14       49.28     22.76 o 
  -3   6   7        9.00       -5.70     14.94 o 
  -2   6   7      208.89      243.03     39.41 o 
  -1   6   7      433.38      473.53     36.34 o 
   0   6   7      288.86      340.16     45.23 o 
   1   6   7      463.18      505.89     75.00 o 
   2   6   7     2276.98     2254.40     59.63 o 
   3   6   7      794.28      840.09     37.48 o 
   4   6   7      373.42      376.87     27.67 o 
   5   6   7        0.81       16.74      5.76 o 
   6   6   7       25.42       40.45     10.70 o 
   7   6   7      142.72      128.71     21.13 o 
   8   6   7        5.27        4.25     14.89 o 
   9   6   7        0.17       11.17     17.77 o 
  10   6   7       13.29        8.19     12.45 o 
  11   6   7      168.18      192.15     30.29 o 
  12   6   7      181.57       96.22     39.79 o 
  13   6   7       78.90       84.76     32.43 o 
 -10   7   7       25.12       -5.92     33.08 o 
  -9   7   7        2.46       20.93     32.43 o 
  -8   7   7       80.26       66.79     23.94 o 
  -7   7   7      244.57      271.27     60.87 o 
  -6   7   7      134.05      159.26     45.32 o 
  -5   7   7      427.67      375.21     99.13 o 
  -4   7   7       86.54       82.96     23.62 o 
  -3   7   7        4.61       36.22     17.43 o 
  -2   7   7       31.89       49.17     12.92 o 
  -1   7   7        0.11       18.53     28.95 o 
   0   7   7      455.85      480.18     30.13 o 
   1   7   7      141.98      157.51     23.99 o 
   2   7   7      125.02      184.79     72.52 o 
   3   7   7      928.69     1087.59     50.36 o 
   4   7   7     1054.31     1026.85     84.52 o 
   5   7   7      132.51      153.72     27.77 o 
   6   7   7      124.59      166.44     23.67 o 
   7   7   7       31.33       28.88     24.19 o 
   8   7   7       57.16       49.60     18.53 o 
   9   7   7       26.68       23.78     12.06 o 
  10   7   7       33.47       50.99     22.24 o 
  11   7   7      329.48      374.00     51.19 o 
  12   7   7      371.07      330.02     65.21 o 
  13   7   7       60.63       39.10     14.17 o 
 -10   8   7        2.63       31.05     38.46 o 
  -9   8   7        0.09       68.22     26.81 o 
  -8   8   7        0.48       45.66     24.34 o 
  -7   8   7       48.44       12.29     22.12 o 
  -6   8   7     1243.02     1270.99    198.01 o 
  -5   8   7       30.08       42.11     30.26 o 
  -4   8   7      192.85      191.55     37.87 o 
  -3   8   7       97.68      105.29     23.94 o 
  -2   8   7      200.05      195.09     25.73 o 
  -1   8   7     1068.18     1095.11     70.22 o 
   0   8   7      803.58      844.35     48.95 o 
   1   8   7        5.67       55.75     13.66 o 
   2   8   7       25.54       42.05     18.11 o 
   3   8   7        1.88        2.59     23.65 o 
   4   8   7       96.94       98.17     17.33 o 
   5   8   7     2425.02     2681.34    105.90 o 
   6   8   7      411.81      407.43     21.41 o 
   7   8   7      847.76      844.50     98.66 o 
   8   8   7        2.48       19.11     13.45 o 
   9   8   7        9.41        6.30     14.50 o 
  10   8   7      191.90      227.48     51.14 o 
  11   8   7       97.28      106.19     59.09 o 
  12   8   7      100.01       80.86     25.97 o 
  -9   9   7        1.06       36.88     24.93 o 
  -8   9   7       18.59       97.35     43.74 o 
  -7   9   7        1.90       17.28     28.39 o 
  -6   9   7      166.01      228.91     57.17 o 
  -5   9   7      352.32      312.93     93.45 o 
  -4   9   7      310.96      202.80     57.22 o 
  -3   9   7        2.05       13.47     26.44 o 
  -2   9   7      742.33      626.19     44.20 o 
  -1   9   7      189.59      175.19     37.43 o 
   0   9   7        4.54        2.79     15.21 o 
   1   9   7      164.87      183.51     28.00 o 
   2   9   7      484.15      506.28     60.78 o 
   3   9   7       51.47       35.82     16.39 o 
   4   9   7      930.23     1063.05     61.54 o 
   5   9   7      375.21      375.65     44.91 o 
   6   9   7      296.16      301.04     51.08 o 
   7   9   7      141.73      172.40     21.43 o 
   8   9   7        0.54      -14.09     14.09 o 
   9   9   7       33.66       78.60     20.73 o 
  10   9   7       58.25       60.23     29.97 o 
  11   9   7        1.71      -12.29     30.11 o 
  12   9   7        2.87       33.77     23.35 o 
  -8  10   7        2.48       38.26     37.62 o 
  -7  10   7        0.22       -6.12     41.76 o 
  -6  10   7       72.70       37.72     52.58 o 
  -5  10   7      282.13      277.24     48.92 o 
  -4  10   7       31.28       57.56     49.32 o 
  -3  10   7      361.29      291.36     72.15 o 
  -2  10   7        1.18        0.41     12.49 o 
  -1  10   7       15.08       -1.28     15.48 o 
   0  10   7      542.84      405.70     51.06 o 
   1  10   7       68.06      100.95     18.27 o 
   2  10   7      105.18      121.55     35.12 o 
   3  10   7       53.10       49.98     19.72 o 
   4  10   7       32.96       32.45     18.73 o 
   5  10   7       61.13       62.19     14.71 o 
   6  10   7      106.72      145.91     24.05 o 
   7  10   7       19.69       18.88     12.44 o 
   8  10   7       14.27       10.14     15.13 o 
   9  10   7       11.41      -17.43     29.92 o 
  10  10   7      118.57      153.78     57.86 o 
  11  10   7        8.93        1.97     27.00 o 
  -7  11   7        0.28       55.98     37.12 o 
  -6  11   7       11.21       42.16     25.33 o 
  -5  11   7      101.80       79.43     37.12 o 
  -4  11   7      166.80      181.08     75.43 o 
  -3  11   7      174.93      238.54     40.88 o 
  -2  11   7       57.70       59.11     25.03 o 
  -1  11   7      156.66      159.68     37.15 o 
   0  11   7       22.80        5.33     13.21 o 
   1  11   7       54.24       38.90     31.13 o 
   2  11   7       63.66       78.24     29.10 o 
   3  11   7        2.48       13.97     16.54 o 
   4  11   7       18.17       30.75     21.75 o 
   5  11   7       29.90       61.42     15.13 o 
   6  11   7      133.60      168.29     37.17 o 
   7  11   7       64.61       55.47     15.21 o 
   8  11   7      112.85       67.58     37.27 o 
   9  11   7        8.00       -2.91     30.90 o 
  10  11   7        1.23       69.31     33.08 o 
  -6  12   7       14.26       34.75     23.05 o 
  -5  12   7       45.68       54.35     34.41 o 
  -4  12   7      136.94       59.78     29.72 o 
  -3  12   7      221.90      146.72     52.67 o 
  -2  12   7        2.21       -8.39     32.38 o 
  -1  12   7        0.96        6.38     13.39 o 
   0  12   7        0.13        0.14     14.82 o 
   1  12   7        0.42       13.69     17.57 o 
   2  12   7      152.76      166.97     26.52 o 
   3  12   7       44.10       58.89     16.15 o 
   4  12   7       15.14       39.33     24.47 o 
   5  12   7      159.40      197.76     39.78 o 
   6  12   7      118.95       80.29     27.40 o 
   7  12   7       46.92       49.81     20.04 o 
   8  12   7      142.21      138.08     32.24 o 
   9  12   7       10.18       22.66     25.62 o 
  -4  13   7      131.64      113.54     40.92 o 
  -3  13   7       44.29       63.39     34.80 o 
  -2  13   7      295.84      319.25     70.99 o 
  -1  13   7       41.63       21.92     41.76 o 
   0  13   7      158.96      159.26     33.99 o 
   1  13   7        9.96       12.02     15.07 o 
   2  13   7       10.30       35.76     16.98 o 
   3  13   7        4.44       18.53     13.90 o 
   4  13   7        7.92       15.39     18.07 o 
   5  13   7        0.20       42.06     28.88 o 
   6  13   7       72.25       75.98     26.90 o 
   7  13   7      223.74      320.44     41.02 o 
  -1  14   7       89.24       90.59     31.94 o 
   0  14   7       43.28       78.47     25.62 o 
   1  14   7       27.36       32.62     16.36 o 
   2  14   7        0.09       12.31     36.95 o 
   3  14   7        3.64        8.01     18.43 o 
   4  14   7       22.20       25.23     36.09 o 
   5  14   7      314.20      279.71     64.23 o 
  -4 -13   8       20.17       23.94     33.08 o 
  -3 -13   8       28.00       42.16     11.26 o 
  -2 -13   8        2.24       27.05     17.08 o 
  -1 -13   8        0.14       20.09     18.81 o 
   0 -13   8        1.25        3.46     10.56 o 
   1 -13   8       69.72       50.55     21.08 o 
   2 -13   8        5.52        9.03     14.76 o 
  -6 -12   8       51.74       29.03     27.45 o 
  -5 -12   8       23.02       -5.08     28.98 o 
  -4 -12   8       22.34       68.62     28.44 o 
  -3 -12   8       63.88       48.68     48.87 o 
  -2 -12   8       67.59       58.45     30.01 o 
  -1 -12   8        2.97       16.83     20.93 o 
   0 -12   8       38.56       51.44     21.87 o 
   1 -12   8       53.98       96.96     30.21 o 
   2 -12   8       72.52       53.35     13.76 o 
   3 -12   8       41.96       81.36     28.14 o 
   4 -12   8       84.27       80.27     38.16 o 
   5 -12   8       75.77       62.99     20.09 o 
  -8 -11   8      127.23      113.15     27.14 o 
  -7 -11   8      320.32      363.69     73.94 o 
  -6 -11   8      219.24      294.43     65.16 o 
  -5 -11   8       56.15       47.07     21.18 o 
  -4 -11   8       21.74       50.70     24.29 o 
  -3 -11   8       74.46       49.96     41.17 o 
  -2 -11   8        0.71       21.28     16.09 o 
  -1 -11   8       20.86       44.82     13.48 o 
   0 -11   8        1.65       18.51     27.20 o 
   1 -11   8        0.65       43.79     16.55 o 
   2 -11   8      272.09      260.90     37.67 o 
   3 -11   8      116.02      123.53     30.41 o 
   4 -11   8      247.70      193.57     61.31 o 
   5 -11   8       78.29       44.28     28.93 o 
   6 -11   8        5.38       -5.78     20.88 o 
   7 -11   8        0.26       50.30     15.16 o 
  -9 -10   8       60.50       52.37     21.52 o 
  -8 -10   8       16.66       41.96     19.68 o 
  -7 -10   8      172.10      130.03     29.54 o 
  -6 -10   8      158.65      222.04     32.01 o 
  -5 -10   8      194.04      264.56     37.73 o 
  -4 -10   8      172.24      151.45     45.02 o 
  -3 -10   8      124.32      120.85     20.54 o 
  -2 -10   8      224.03      201.86     59.68 o 
  -1 -10   8        0.17       47.24     26.86 o 
   0 -10   8       19.62       14.36      8.73 o 
   1 -10   8       15.68       28.47     15.28 o 
   2 -10   8        6.75       14.40     12.96 o 
   3 -10   8       63.04       88.30     26.31 o 
   4 -10   8       93.78       55.60     18.56 o 
   5 -10   8      131.10      122.82     31.69 o 
   6 -10   8       16.61       41.12     34.06 o 
   7 -10   8        6.73       24.68     27.00 o 
   8 -10   8        7.65       28.29     23.89 o 
 -10  -9   8       22.39       47.93     17.48 o 
  -9  -9   8      145.07      151.83     38.26 o 
  -8  -9   8        9.46       -1.52     21.78 o 
  -7  -9   8       63.95       49.22     19.11 o 
  -6  -9   8      151.85      156.60     23.26 o 
  -5  -9   8       68.97      102.38     21.99 o 
  -4  -9   8       45.44       30.68     20.54 o 
  -3  -9   8        4.63        9.92     20.29 o 
  -2  -9   8       13.80       78.49     37.37 o 
  -1  -9   8      143.06      124.21     41.20 o 
   0  -9   8       53.08       57.13     64.92 o 
   1  -9   8        4.64       32.09     15.78 o 
   2  -9   8      125.86      115.11     17.92 o 
   3  -9   8       38.49       65.92     17.38 o 
   4  -9   8      257.56      264.01     46.28 o 
   5  -9   8       93.29      128.26     35.12 o 
   6  -9   8       13.87       45.86     19.65 o 
   7  -9   8       46.72       19.25     28.04 o 
   8  -9   8        0.94       32.29     26.26 o 
   9  -9   8        0.24       -3.36     37.37 o 
 -10  -8   8      108.80      104.13     28.56 o 
  -9  -8   8       16.16       50.52     15.08 o 
  -8  -8   8       56.79      103.15     40.53 o 
  -7  -8   8       15.02       18.18     30.31 o 
  -6  -8   8      138.15      115.56     43.44 o 
  -5  -8   8      303.17      332.76     45.77 o 
  -4  -8   8        0.70        7.97     27.65 o 
  -3  -8   8      344.31      338.93     55.95 o 
  -2  -8   8       10.61       15.56     16.30 o 
  -1  -8   8       10.48        8.06     34.53 o 
   0  -8   8        6.05       20.27     13.42 o 
   1  -8   8        0.19      -23.45     23.45 o 
   2  -8   8       80.10       88.20     24.66 o 
   3  -8   8      126.27      117.86     19.43 o 
   4  -8   8       42.13       49.20     11.23 o 
   5  -8   8      191.92      186.65     23.30 o 
   6  -8   8       25.83      -10.91     31.25 o 
   7  -8   8        8.05      -15.30     33.17 o 
   8  -8   8       13.67       36.93     19.50 o 
   9  -8   8       60.56       46.60     25.42 o 
  10  -8   8       12.97      103.37     50.50 o 
 -11  -7   8        7.99        8.34     24.34 o 
 -10  -7   8        8.11       48.55     14.64 o 
  -9  -7   8        0.20       -1.58     20.46 o 
  -8  -7   8        2.17        9.78     10.85 o 
  -7  -7   8       34.49       58.59     15.17 o 
  -6  -7   8      122.21      141.51     24.17 o 
  -5  -7   8      410.54      518.93     62.91 o 
  -4  -7   8      906.04     1014.45    100.56 o 
  -3  -7   8       16.50       51.07     19.33 o 
  -2  -7   8      172.32      151.84     23.28 o 
  -1  -7   8      166.15      155.47     27.46 o 
   0  -7   8      201.86      220.90     40.92 o 
   1  -7   8      174.56      200.68     21.60 o 
   2  -7   8      216.12      274.75     52.11 o 
   3  -7   8      137.28      137.14     39.10 o 
   4  -7   8       29.88       75.38     17.86 o 
   5  -7   8     1152.00     1194.58     45.39 o 
   6  -7   8       11.81       32.14     23.57 o 
   7  -7   8      104.75       72.47     42.75 o 
   8  -7   8       92.97      124.85     37.12 o 
   9  -7   8       39.14      116.60     38.41 o 
  10  -7   8        0.85      -36.24     36.24 o 
  11  -7   8        0.34       27.45     35.89 o 
 -11  -6   8       15.02       22.44     19.75 o 
 -10  -6   8      182.54      133.19     56.43 o 
  -9  -6   8       27.48       24.12     17.70 o 
  -8  -6   8        2.61       -8.51     14.36 o 
  -7  -6   8      178.10      180.31     30.72 o 
  -6  -6   8      280.47      273.53     39.09 o 
  -5  -6   8       40.96       40.82     17.59 o 
  -4  -6   8       12.80       27.85     19.75 o 
  -3  -6   8      273.91      214.69     20.23 o 
  -2  -6   8      881.97      874.87     68.15 o 
  -1  -6   8      262.67      249.41     29.73 o 
   0  -6   8       83.10       91.01     14.52 o 
   1  -6   8      365.42      348.07     49.11 o 
   2  -6   8      631.21      716.01     43.26 o 
   3  -6   8      571.54      569.00     37.15 o 
   4  -6   8      640.05      707.78     71.78 o 
   5  -6   8      450.03      512.06     33.00 o 
   6  -6   8       97.85       84.33     48.65 o 
   7  -6   8        9.83       36.38     37.02 o 
   8  -6   8       36.90       64.72     37.22 o 
   9  -6   8       18.46       11.11     33.37 o 
  10  -6   8        2.94       55.54     38.90 o 
  11  -6   8      143.23      147.21     52.48 o 
 -12  -5   8      129.59      211.34     49.66 o 
 -11  -5   8        2.95       48.54     12.55 o 
 -10  -5   8       10.82       46.99     20.91 o 
  -9  -5   8        6.12       47.18     16.58 o 
  -8  -5   8       20.44       38.95     15.73 o 
  -7  -5   8       29.50        1.07     24.98 o 
  -6  -5   8        4.37       36.26     46.40 o 
  -5  -5   8      116.28      130.44     27.70 o 
  -4  -5   8      497.02      464.76     19.32 o 
  -3  -5   8      578.31      543.71     18.59 o 
  -2  -5   8      538.93      528.50     13.42 o 
  -1  -5   8      655.21      657.14     21.06 o 
   0  -5   8     1462.13     1560.11     31.88 o 
   1  -5   8        0.48      -13.01     13.77 o 
   2  -5   8       20.88       38.54     10.11 o 
   3  -5   8      455.43      403.07     22.76 o 
   4  -5   8      888.35      923.15     71.53 o 
   5  -5   8        1.20       -7.35     25.94 o 
   6  -5   8     1495.85     1601.43     74.95 o 
   7  -5   8      405.12      421.93     55.85 o 
   8  -5   8      430.76      451.75     43.00 o 
   9  -5   8        9.58       22.51     34.56 o 
  10  -5   8       12.82      -36.43     36.63 o 
  11  -5   8        2.66       -1.28     31.99 o 
  12  -5   8       65.34       84.86     40.04 o 
 -12  -4   8      178.00      162.96     42.36 o 
 -11  -4   8      163.74      184.09     44.03 o 
 -10  -4   8       25.20       48.16     20.56 o 
  -9  -4   8        4.55        5.00     15.01 o 
  -8  -4   8      241.24      226.56     32.79 o 
  -7  -4   8      386.73      395.24     60.91 o 
  -6  -4   8      708.69      721.96    102.73 o 
  -5  -4   8      287.63      261.81     10.28 o 
  -4  -4   8        8.21       11.43      4.64 o 
  -3  -4   8      337.77      332.63     34.75 o 
  -2  -4   8      839.95      778.68     31.73 o 
  -1  -4   8      555.28      545.18     27.03 o 
   0  -4   8     1372.17     1432.25     24.66 o 
   1  -4   8      251.16      265.00     40.18 o 
   2  -4   8      123.67      127.85     19.41 o 
   3  -4   8       35.00       42.41     13.88 o 
   4  -4   8      199.32      196.77     53.64 o 
   5  -4   8       40.68       43.21     12.58 o 
   6  -4   8      233.56      230.05     28.24 o 
   7  -4   8      154.47      146.65     24.64 o 
   8  -4   8      145.68      181.89     31.67 o 
   9  -4   8      198.27      252.21     55.59 o 
  10  -4   8       35.78       40.53     34.56 o 
  11  -4   8        4.63       36.53     21.87 o 
  12  -4   8        9.67      -11.21     32.09 o 
 -11  -3   8      332.35      423.71    102.83 o 
 -10  -3   8      382.73      380.13     97.70 o 
  -9  -3   8      303.73      382.23    102.16 o 
  -8  -3   8      329.38      351.41     51.40 o 
  -7  -3   8        0.30        4.26     11.31 o 
  -6  -3   8      833.62      873.60     33.06 o 
  -5  -3   8     1343.30     1280.67     41.75 o 
  -4  -3   8      322.61      328.52     14.48 o 
  -3  -3   8       38.59       45.64      7.67 o 
  -2  -3   8      249.16      195.31     14.41 o 
  -1  -3   8      829.78      805.68     23.71 o 
   0  -3   8      325.77      281.58     16.25 o 
   1  -3   8      824.79      846.60     47.30 o 
   2  -3   8      815.02      898.92     43.34 o 
   3  -3   8      127.31      132.98     18.30 o 
   4  -3   8      362.33      249.94     43.05 o 
   5  -3   8      245.16      300.26     69.71 o 
   6  -3   8       85.41       80.89     15.46 o 
   7  -3   8      609.70      635.20     54.77 o 
   8  -3   8       22.55       16.69     16.78 o 
   9  -3   8      547.60      564.41     68.87 o 
  10  -3   8       37.09       63.09     35.45 o 
  11  -3   8       43.37       70.40     56.77 o 
  12  -3   8        4.50       75.09     42.21 o 
  13  -3   8        7.20       12.44     31.15 o 
 -12  -2   8       89.47       93.50     46.60 o 
 -11  -2   8      284.97      411.82     81.65 o 
 -10  -2   8      142.43      149.65     27.34 o 
  -9  -2   8      131.64      120.56     29.08 o 
  -8  -2   8      259.09      295.75     38.03 o 
  -7  -2   8      196.85      171.84     19.99 o 
  -6  -2   8       66.97       60.74     15.46 o 
  -5  -2   8       28.18       44.55     10.68 o 
  -4  -2   8        3.24       15.58      7.25 o 
  -3  -2   8        3.18       12.49      5.77 o 
  -2  -2   8       71.16       80.34     12.10 o 
  -1  -2   8        0.85       14.20      6.73 o 
   0  -2   8      694.90      672.39     41.16 o 
   1  -2   8     1020.68     1017.81     40.59 o 
   2  -2   8        2.94       -1.30     16.78 o 
   3  -2   8      224.08      236.87     34.83 o 
   4  -2   8      443.88      495.76     29.84 o 
   5  -2   8     2041.93     2001.91     93.03 o 
   6  -2   8     1296.62     1048.89     66.99 o 
   7  -2   8       13.80       -4.29     16.29 o 
   8  -2   8      121.90      104.49     46.53 o 
   9  -2   8       20.21       30.06     16.04 o 
  10  -2   8       34.10       56.52     64.28 o 
  11  -2   8       62.57       37.72     31.74 o 
  12  -2   8       41.42      102.09     44.58 o 
  13  -2   8        2.01       21.92     23.99 o 
 -12  -1   8       40.27       91.23     38.90 o 
 -11  -1   8      105.34       98.73     44.63 o 
 -10  -1   8      225.67      276.75     58.75 o 
  -9  -1   8      118.31       87.67     18.49 o 
  -8  -1   8      170.20      167.50     19.02 o 
  -7  -1   8       26.95       31.20     11.95 o 
  -6  -1   8      617.96      574.29     28.29 o 
  -5  -1   8       12.24        7.23      8.74 o 
  -4  -1   8      291.02      281.68     30.57 o 
  -3  -1   8      601.88      662.57     31.86 o 
  -2  -1   8       22.23        8.79     12.65 o 
  -1  -1   8     1190.12     1132.52     30.70 o 
   0  -1   8     1639.62     1600.20     36.59 o 
   1  -1   8      994.59      992.07     71.19 o 
   2  -1   8     1467.57     1537.84     32.77 o 
   3  -1   8      397.88      379.96     34.58 o 
   4  -1   8       60.86       47.71     10.08 o 
   5  -1   8      478.75      454.66     25.98 o 
   6  -1   8        0.66        6.97     12.84 o 
   7  -1   8      224.33      228.09     34.02 o 
   8  -1   8      131.74      174.14     22.67 o 
   9  -1   8       33.79       47.37     15.63 o 
  10  -1   8       33.78        1.22     22.04 o 
  11  -1   8       21.19       -3.26     27.89 o 
  12  -1   8        0.64       32.43     31.35 o 
  13  -1   8       13.22       15.50     19.20 o 
 -12   0   8       21.34       -2.62     36.04 o 
  -9   0   8      839.28      881.07     38.62 o 
  -8   0   8      290.48      263.34     41.79 o 
  -7   0   8      371.15      410.20     73.35 o 
  -6   0   8      116.56      134.74     26.63 o 
  -5   0   8      300.95      274.11     48.81 o 
  -4   0   8      151.47      138.02     16.33 o 
  -3   0   8        1.01       17.33      9.95 o 
  -2   0   8      202.11      255.05     33.07 o 
  -1   0   8      373.38      362.12     19.21 o 
   0   0   8        7.40        9.72      8.98 o 
   1   0   8      105.44       15.95     25.55 o 
   2   0   8      302.20      299.78     22.04 o 
   3   0   8      369.32      366.48     30.59 o 
   4   0   8      203.46      169.20     29.50 o 
   5   0   8        4.27        5.32      7.23 o 
   6   0   8      290.90      321.93     50.70 o 
   7   0   8       40.31       27.74     14.47 o 
   8   0   8        7.17       27.47     17.00 o 
   9   0   8       27.93       69.19     20.00 o 
  10   0   8      296.36      283.83     46.68 o 
  12   0   8       18.17       17.43     17.33 o 
  13   0   8       25.29       33.82     32.63 o 
 -10   1   8      433.63      289.44     69.36 o 
  -9   1   8      143.84      115.42     28.88 o 
  -8   1   8       77.98       78.48     19.85 o 
  -7   1   8      757.31      808.23     51.04 o 
  -6   1   8       14.92       12.33     12.36 o 
  -5   1   8      411.36      395.53     56.21 o 
  -4   1   8        5.00       -9.39     14.36 o 
  -3   1   8        0.26       15.51      8.60 o 
  -2   1   8      136.70      184.54     22.98 o 
  -1   1   8     1369.08     1408.67     70.84 o 
   0   1   8       30.57       45.62     10.92 o 
   1   1   8      112.89      103.95     14.48 o 
   2   1   8      689.47      642.92     20.24 o 
   3   1   8     1364.30     1531.04     66.67 o 
   4   1   8      453.37      468.49     35.62 o 
   5   1   8      183.45      189.38     16.53 o 
   6   1   8      253.67      164.81     58.11 o 
   7   1   8      319.54      339.84     33.98 o 
   8   1   8      118.04      130.78     21.33 o 
   9   1   8        3.99       23.41     10.81 o 
  10   1   8      123.43       63.70     22.91 o 
  11   1   8      218.25      201.36     50.45 o 
  12   1   8        1.73      -26.66     26.81 o 
  13   1   8        2.81      -22.76     22.76 o 
 -11   2   8        2.15      -21.38     21.38 o 
 -10   2   8       77.84       36.98     18.56 o 
  -9   2   8      227.13      254.68     62.89 o 
  -8   2   8      382.76      414.64     63.14 o 
  -7   2   8        3.39       15.43     19.28 o 
  -6   2   8        7.31       -5.61      8.59 o 
  -5   2   8      906.73      953.97     45.66 o 
  -4   2   8      643.49      668.21     42.75 o 
  -3   2   8       16.85       52.22     11.91 o 
  -2   2   8      945.84      997.25     47.00 o 
  -1   2   8     1412.03     1649.18     65.04 o 
   0   2   8     2113.15     2197.92     66.94 o 
   1   2   8     2652.56     2680.63     54.60 o 
   3   2   8     1301.71     1249.63     39.90 o 
   4   2   8       13.02       54.94     14.75 o 
   5   2   8        1.95        7.87     16.57 o 
   6   2   8       16.42       12.25      8.98 o 
   7   2   8       24.32        8.86      7.79 o 
   8   2   8        2.41       16.41     13.78 o 
   9   2   8      674.51      654.45     49.25 o 
  10   2   8        0.40       10.78     32.11 o 
  11   2   8       16.52       41.43     17.16 o 
  12   2   8       20.09       23.15     17.28 o 
  13   2   8       27.50       40.33     25.47 o 
  14   2   8        5.60       17.33     27.69 o 
 -11   3   8        0.20       15.40     16.29 o 
 -10   3   8        5.50        7.60     18.81 o 
  -9   3   8       36.52       45.86     25.13 o 
  -8   3   8       74.48       31.79     32.09 o 
  -7   3   8      124.79      132.61     19.50 o 
  -6   3   8        6.89       25.37     21.65 o 
  -5   3   8      320.25      367.64     49.39 o 
  -4   3   8      500.55      551.18     52.13 o 
  -3   3   8      547.02      534.30     32.88 o 
  -2   3   8       78.50      129.35     26.68 o 
  -1   3   8      590.44      647.18     37.81 o 
   0   3   8      420.24      444.06     35.32 o 
   1   3   8      797.32      828.78     30.45 o 
   2   3   8       11.53       10.30     17.82 o 
   3   3   8     2138.17     2404.21     51.81 o 
   4   3   8        3.23       22.82     16.44 o 
   5   3   8      530.03      508.16     35.40 o 
   6   3   8      305.30      336.71     40.50 o 
   7   3   8        9.96       -3.27     17.91 o 
   8   3   8       91.89       75.35     16.88 o 
   9   3   8       48.34       64.34     12.54 o 
  10   3   8      279.32      240.16     43.23 o 
  11   3   8       15.85       52.05     15.11 o 
  12   3   8       62.95       54.67     13.66 o 
 -11   4   8        0.53       54.70     37.22 o 
 -10   4   8        1.27        2.07     28.44 o 
  -9   4   8      126.87      175.89     37.47 o 
  -8   4   8       50.63       44.38     27.10 o 
  -7   4   8       64.58       78.74     37.57 o 
  -6   4   8      741.65      763.59     68.20 o 
  -5   4   8     1761.67     1924.74     70.09 o 
  -4   4   8      390.56      387.71     46.97 o 
  -3   4   8        0.53       13.46     13.74 o 
  -2   4   8        8.54       14.95     14.00 o 
  -1   4   8      286.14      332.62     71.63 o 
   0   4   8      356.79      414.95     49.69 o 
   1   4   8        5.77      -16.06     16.06 o 
   2   4   8      113.57      113.15     20.12 o 
   3   4   8      964.07      968.62     42.15 o 
   4   4   8      486.19      541.88     42.03 o 
   5   4   8      764.55      799.58     41.42 o 
   6   4   8        3.17       16.38     24.16 o 
   7   4   8       11.46       28.04     16.48 o 
   8   4   8        2.58      -10.31     15.49 o 
   9   4   8       38.78       21.39     48.45 o 
  10   4   8      521.34      521.53     54.80 o 
  11   4   8       48.11       54.70     21.65 o 
  12   4   8       16.85       29.32     12.02 o 
  13   4   8      114.44       43.29     27.35 o 
 -11   5   8        1.46       18.51     28.73 o 
 -10   5   8       25.96       33.87     16.74 o 
  -9   5   8       75.71      138.37     51.24 o 
  -8   5   8      773.30      592.69    148.00 o 
  -7   5   8      600.86      488.98    107.77 o 
  -6   5   8      994.60     1087.88     59.46 o 
  -5   5   8       88.17       97.24     17.11 o 
  -4   5   8      772.69      817.12     66.37 o 
  -3   5   8      103.68      117.58     18.24 o 
  -2   5   8      136.61      122.84     28.33 o 
  -1   5   8      312.33      336.45     45.91 o 
   0   5   8       47.58       62.05     11.35 o 
   1   5   8     1080.65     1071.03     79.09 o 
   2   5   8      823.89      805.17     94.71 o 
   3   5   8      855.22      776.28     18.42 o 
   5   5   8      105.80      126.31     26.09 o 
   6   5   8       38.85       42.09     25.05 o 
   7   5   8      122.25      121.53     19.21 o 
   8   5   8       97.40      104.69     20.04 o 
   9   5   8        0.39       34.80     15.27 o 
  10   5   8       52.91       17.25     22.66 o 
  11   5   8      222.26      226.42     36.66 o 
  12   5   8       71.46       81.20     18.02 o 
  13   5   8       40.45       37.32     14.81 o 
 -11   6   8        0.05       24.29     27.20 o 
 -10   6   8       48.76       77.11     33.42 o 
  -9   6   8       24.41       29.18     25.67 o 
  -8   6   8       16.65       36.58     24.44 o 
  -7   6   8        0.69       29.87     23.40 o 
  -6   6   8      170.13      274.72     40.63 o 
  -5   6   8      126.38      126.14     33.52 o 
  -4   6   8      101.43      100.46     25.60 o 
  -3   6   8      152.61      180.84     35.42 o 
  -2   6   8       28.10       41.78     14.91 o 
  -1   6   8       45.63       60.41     13.46 o 
   0   6   8      275.40      271.56     40.15 o 
   1   6   8      402.39      387.82     62.89 o 
   2   6   8       36.91       45.47     29.00 o 
   3   6   8       35.53       35.49     22.86 o 
   4   6   8      328.24      231.51     87.77 o 
   5   6   8        0.48       -2.65      8.35 o 
   6   6   8      717.18      748.77     43.17 o 
   7   6   8       64.03       65.85     18.77 o 
   8   6   8      232.22      222.15     41.16 o 
   9   6   8        5.15       -5.90     29.45 o 
  10   6   8        6.59       11.72     12.26 o 
  11   6   8      161.60      138.12     27.64 o 
  12   6   8       71.59       82.33     22.50 o 
  13   6   8       61.87       54.01     34.21 o 
 -10   7   8       31.88       43.20     24.19 o 
  -9   7   8      117.19      117.94     34.66 o 
  -8   7   8       35.05       71.63     25.03 o 
  -7   7   8       98.37       84.91     40.13 o 
  -6   7   8      291.14      318.91    319.20 o 
  -5   7   8      399.66      360.36     52.82 o 
  -4   7   8       79.34       98.59     20.93 o 
  -3   7   8       82.89      126.61     22.51 o 
  -2   7   8      706.47      728.77     57.68 o 
  -1   7   8      427.96      432.17     70.65 o 
   0   7   8        0.63       33.39     13.99 o 
   1   7   8      187.36      204.77     29.17 o 
   2   7   8        0.51       43.77     18.66 o 
   3   7   8        0.80       18.45     25.67 o 
   4   7   8       49.48       57.73     18.72 o 
   5   7   8        3.57       41.06     21.94 o 
   6   7   8      125.52       92.43     26.63 o 
   7   7   8       87.86       75.94     17.99 o 
   8   7   8      253.17      260.03     38.30 o 
   9   7   8        2.17       -2.75     22.12 o 
  10   7   8       46.19       74.31     18.82 o 
  11   7   8       37.94       50.81     16.42 o 
  12   7   8       29.32       29.18     18.56 o 
  -9   8   8        8.73       11.01     31.79 o 
  -8   8   8       13.81       49.47     20.29 o 
  -7   8   8       16.55      -15.60     36.33 o 
  -6   8   8      151.58      189.07     53.71 o 
  -5   8   8      254.27      302.27     85.16 o 
  -4   8   8      315.24      257.01     38.10 o 
  -3   8   8      243.24      160.14     44.41 o 
  -2   8   8      122.55      120.41     37.81 o 
  -1   8   8      132.54      118.91     40.51 o 
   0   8   8       55.74       73.91     20.02 o 
   1   8   8        0.17       17.08     30.39 o 
   2   8   8      131.53      201.79     33.69 o 
   3   8   8       21.35       63.09     21.28 o 
   4   8   8      105.86       81.76     27.24 o 
   5   8   8      385.65      405.11     56.21 o 
   6   8   8      253.52      226.75     36.83 o 
   7   8   8       50.56      104.60     31.25 o 
   8   8   8      130.86       95.41     21.54 o 
   9   8   8       69.17       94.52     26.21 o 
  10   8   8       79.90       91.72     32.43 o 
  11   8   8       34.67       83.08     30.66 o 
  12   8   8       13.93       -7.90     31.00 o 
  -9   9   8        1.72       51.14     26.76 o 
  -8   9   8       36.79      117.64     39.20 o 
  -7   9   8        6.19      -16.34     35.00 o 
  -6   9   8      105.32       92.41     42.46 o 
  -5   9   8      214.18      219.83     69.06 o 
  -4   9   8     1112.61     1058.32     50.50 o 
  -3   9   8      212.97      229.12     47.47 o 
  -2   9   8      409.45      415.22     74.91 o 
  -1   9   8      155.97      152.62     31.80 o 
   0   9   8      765.67      798.25     62.68 o 
   1   9   8       54.42       87.87     21.67 o 
   2   9   8      421.48      408.43     66.03 o 
   3   9   8        6.80       50.06     21.13 o 
   4   9   8      573.24      579.37     28.67 o 
   5   9   8      259.71      280.49     55.19 o 
   6   9   8      314.19      313.86     43.84 o 
   7   9   8       17.32       10.71     13.77 o 
   8   9   8      350.79      314.34     50.13 o 
   9   9   8        1.23        8.66     10.20 o 
  10   9   8       20.00        3.55     32.34 o 
  11   9   8       39.86       36.48     16.09 o 
  -8  10   8        4.41       44.43     29.57 o 
  -7  10   8        0.12       61.41     28.24 o 
  -6  10   8       32.36       38.26     28.78 o 
  -5  10   8       10.43       11.35     19.45 o 
  -4  10   8        2.21        7.85     22.07 o 
  -3  10   8      130.40      112.72     23.02 o 
  -2  10   8      158.57      157.93     25.39 o 
  -1  10   8       13.21       20.66     24.14 o 
   0  10   8       24.56       56.73     27.69 o 
   1  10   8       24.88       10.34     11.25 o 
   2  10   8       22.63       33.40     13.57 o 
   3  10   8      154.79      128.04     46.55 o 
   4  10   8      167.99      157.47     31.63 o 
   5  10   8      316.67      437.08     56.52 o 
   6  10   8       67.58       38.55     26.20 o 
   7  10   8      245.65      221.96     43.76 o 
   8  10   8       79.60       89.73     38.51 o 
   9  10   8        7.74       33.72     20.54 o 
  10  10   8       36.93       42.65     24.54 o 
  11  10   8       26.63       42.80     21.38 o 
  -7  11   8        0.43      110.58     46.26 o 
  -6  11   8        2.91       21.97     32.04 o 
  -5  11   8       24.26       31.20     38.16 o 
  -4  11   8      119.40      213.16     59.39 o 
  -3  11   8      246.73      296.40     42.50 o 
  -2  11   8       17.36       19.58     11.82 o 
  -1  11   8      827.13      952.03    144.58 o 
   0  11   8      113.15       85.63     24.07 o 
   1  11   8      292.53      296.14     37.84 o 
   2  11   8       75.70       72.47     23.54 o 
   3  11   8        1.26        5.17     19.26 o 
   4  11   8       30.18       40.58     21.01 o 
   5  11   8        1.24       21.26     23.57 o 
   6  11   8       61.50       82.99     33.67 o 
   7  11   8      315.75      263.98     32.37 o 
   8  11   8       24.64       20.39     41.02 o 
   9  11   8        0.58       16.59     30.01 o 
  10  11   8        1.95       21.72     21.52 o 
  -5  12   8        7.71       76.57     40.13 o 
  -4  12   8        7.57       42.60     21.38 o 
  -3  12   8      109.15      104.11     35.84 o 
  -2  12   8      179.95      189.27     46.21 o 
  -1  12   8        5.36        9.96     17.74 o 
   0  12   8      187.28      197.37     36.30 o 
   1  12   8        6.66        1.34     31.67 o 
   2  12   8      119.19      124.27     31.08 o 
   3  12   8       36.52       65.06     14.19 o 
   4  12   8        9.49       -4.49     15.22 o 
   5  12   8        0.30        4.68     10.11 o 
   6  12   8       16.48       42.68     16.18 o 
   7  12   8        5.98       10.71     37.52 o 
   8  12   8       55.37      110.24     31.50 o 
   9  12   8      153.93      139.61     57.31 o 
  -3  13   8        3.60       -2.62     33.57 o 
  -2  13   8        6.54       43.25     30.56 o 
  -1  13   8       12.64       -8.54     16.95 o 
   0  13   8      314.11      298.08     62.36 o 
   1  13   8       15.96       -1.33     32.78 o 
   2  13   8        8.66       19.21     25.03 o 
   3  13   8        7.78       -6.69     17.84 o 
   4  13   8       46.44       55.57     20.36 o 
   5  13   8        1.70       34.18     18.83 o 
   6  13   8       12.42       41.71     31.10 o 
   7  13   8      144.08      320.78     42.55 o 
   0  14   8      170.64      166.71     42.98 o 
   1  14   8      183.82      155.19     39.80 o 
   2  14   8        2.16       51.69     17.84 o 
   3  14   8       32.05       43.17     20.72 o 
   4  14   8       35.61       30.40     14.81 o 
  -3 -13   9        0.47       25.42     23.25 o 
  -2 -13   9       27.10       64.62     39.94 o 
  -1 -13   9        1.57      -25.97     25.97 o 
   0 -13   9       62.06       74.00     26.36 o 
   1 -13   9       26.93       35.30     17.67 o 
  -5 -12   9        0.16       35.59     19.30 o 
  -4 -12   9        9.38       11.06     23.84 o 
  -3 -12   9        4.28        3.70     13.92 o 
  -2 -12   9       26.32       38.16     22.81 o 
  -1 -12   9       44.34       -4.54     27.94 o 
   0 -12   9        1.23      -27.99     27.99 o 
   1 -12   9      178.90      183.00     37.86 o 
   2 -12   9        0.16        9.18     14.42 o 
   3 -12   9      503.53      341.67    118.28 o 
   4 -12   9       54.35       87.92     42.16 o 
  -7 -11   9      255.47      222.95     50.59 o 
  -6 -11   9      100.58      108.84     37.23 o 
  -5 -11   9       29.91       63.26     20.92 o 
  -4 -11   9       11.45       14.91     28.39 o 
  -3 -11   9        0.91      -16.04     34.95 o 
  -2 -11   9        4.48       49.27     24.63 o 
  -1 -11   9      100.88      147.51     37.81 o 
   0 -11   9        2.87       30.26     15.40 o 
   1 -11   9        1.23        3.00      8.88 o 
   2 -11   9      101.81       63.29     16.83 o 
   3 -11   9       20.44       27.80     23.87 o 
   4 -11   9       65.69      101.00     36.73 o 
   5 -11   9        2.95       38.51     15.99 o 
   6 -11   9        0.18       59.63     32.29 o 
  -8 -10   9       14.29       32.26     18.85 o 
  -7 -10   9       15.43       39.66     43.22 o 
  -6 -10   9        5.55       50.36     52.23 o 
  -5 -10   9      214.99      214.77     32.77 o 
  -4 -10   9       90.46      136.90     19.47 o 
  -3 -10   9       97.99       79.92     24.93 o 
  -2 -10   9        5.36       10.61     22.07 o 
  -1 -10   9       45.26       14.71     22.61 o 
   0 -10   9       27.43       26.58     15.81 o 
   1 -10   9        8.71       19.82     30.98 o 
   2 -10   9      180.72      211.46     64.10 o 
   3 -10   9       13.83        6.45     14.27 o 
   4 -10   9       92.80      104.26     15.59 o 
   5 -10   9       34.76       83.18     88.61 o 
   6 -10   9       57.45       55.34     30.71 o 
   7 -10   9       26.44       90.00     39.30 o 
   8 -10   9        7.43       45.42     29.62 o 
  -9  -9   9        0.06       26.72     14.08 o 
  -8  -9   9       10.46       16.77     16.48 o 
  -7  -9   9      161.91      176.74     41.75 o 
  -6  -9   9       56.39       38.48     20.51 o 
  -5  -9   9      133.28      156.14     20.26 o 
  -4  -9   9      152.08      164.57     30.72 o 
  -3  -9   9      352.25      412.35     55.81 o 
  -2  -9   9        0.20      -32.43     32.43 o 
  -1  -9   9       12.64       43.43     27.25 o 
   0  -9   9       14.59       35.01     22.33 o 
   1  -9   9        0.55       13.21     12.55 o 
   2  -9   9       29.95       36.27     15.41 o 
   3  -9   9      593.43      563.17     72.78 o 
   4  -9   9      793.56      861.08     81.45 o 
   5  -9   9      335.35      318.73     53.54 o 
   6  -9   9      135.52      305.87     44.92 o 
   7  -9   9      126.07      113.00     49.91 o 
   8  -9   9        0.13       61.46     27.05 o 
   9  -9   9       36.02       49.86     37.57 o 
 -10  -8   9       32.03       64.02     15.76 o 
  -9  -8   9       25.35       33.20     17.13 o 
  -8  -8   9       67.92       56.06     21.40 o 
  -7  -8   9        1.02       -0.35     23.49 o 
  -6  -8   9      147.68      161.46     34.94 o 
  -5  -8   9      273.39      222.88    105.84 o 
  -4  -8   9      537.37      613.02     86.12 o 
  -3  -8   9      553.67      553.45     76.99 o 
  -2  -8   9     1712.96     1772.80     24.84 o 
  -1  -8   9        1.04        0.41     12.29 o 
   0  -8   9      911.70      982.27     56.97 o 
   1  -8   9       41.54       36.65     17.92 o 
   2  -8   9       60.07       74.34     25.20 o 
   3  -8   9       17.37       34.06     37.40 o 
   4  -8   9      384.61      411.72     31.38 o 
   5  -8   9      306.78      301.53     46.37 o 
   6  -8   9      192.13      163.40     47.39 o 
   7  -8   9      126.03      142.67     46.95 o 
   8  -8   9       22.30      -20.49     36.73 o 
   9  -8   9        0.66      -17.13     35.54 o 
  10  -8   9       19.52      109.49     46.40 o 
 -11  -7   9       10.52       13.96     17.37 o 
 -10  -7   9        4.13       14.67     56.08 o 
  -9  -7   9       10.29        6.60     19.13 o 
  -8  -7   9       41.49       64.44     17.37 o 
  -7  -7   9       22.67       26.85     15.72 o 
  -6  -7   9       29.22       48.71     20.07 o 
  -5  -7   9       92.76       78.21     15.85 o 
  -4  -7   9      832.46      908.52     91.11 o 
  -3  -7   9       24.26       24.53     23.40 o 
  -2  -7   9      509.67      513.25     46.13 o 
  -1  -7   9      120.83      119.76     34.23 o 
   0  -7   9      343.89      369.21     59.37 o 
   1  -7   9      141.25      174.80     19.51 o 
   2  -7   9      235.70      227.68     20.50 o 
   3  -7   9      117.12      101.39     20.96 o 
   4  -7   9      743.21      919.80     66.09 o 
   5  -7   9       79.99      161.42     57.71 o 
   6  -7   9      470.73      474.51     34.39 o 
   7  -7   9      177.51      117.54     30.01 o 
   8  -7   9       75.35       48.68     37.86 o 
   9  -7   9       20.78       43.84     28.63 o 
  10  -7   9       90.47      107.27     53.56 o 
 -11  -6   9      173.00      156.00     44.73 o 
 -10  -6   9       88.91       85.35     35.43 o 
  -9  -6   9       13.79       14.26     16.15 o 
  -8  -6   9       52.45       81.49     19.86 o 
  -7  -6   9       70.37      130.84     45.07 o 
  -6  -6   9      190.79      224.33     36.86 o 
  -5  -6   9      436.40      407.53     69.19 o 
  -4  -6   9      373.92      260.74     32.32 o 
  -3  -6   9      150.33      126.99     14.97 o 
  -2  -6   9       27.21       27.76     14.39 o 
  -1  -6   9      335.16      303.18     22.29 o 
   0  -6   9      213.22      259.74     19.06 o 
   1  -6   9       84.96       91.32     17.14 o 
   2  -6   9       11.77       25.87     20.88 o 
   3  -6   9      477.30      519.54     35.50 o 
   4  -6   9       95.42      140.37     24.88 o 
   5  -6   9      456.79      472.64     35.41 o 
   6  -6   9      341.43      348.75     43.37 o 
   7  -6   9      573.93      612.62     51.17 o 
   8  -6   9      288.89      343.89     44.28 o 
   9  -6   9      166.03      127.71     48.68 o 
  10  -6   9       10.13        6.52     38.26 o 
  11  -6   9        2.84       -3.21     35.54 o 
 -11  -5   9      261.83      243.45     37.23 o 
 -10  -5   9      264.17      250.94     33.82 o 
  -9  -5   9       36.19       38.62     16.88 o 
  -8  -5   9      149.79      188.38     28.10 o 
  -7  -5   9       34.44        9.46     17.87 o 
  -6  -5   9       32.95       32.03     42.38 o 
  -5  -5   9      670.75      657.06     40.87 o 
  -4  -5   9      790.25      772.77     30.37 o 
  -3  -5   9      854.58      844.05     36.22 o 
  -2  -5   9      472.26      427.96     32.50 o 
  -1  -5   9      704.49      642.17     26.18 o 
   0  -5   9      263.12      265.44     35.78 o 
   1  -5   9      148.47      134.93     52.62 o 
   2  -5   9       23.21       46.11     14.83 o 
   3  -5   9        4.99        0.67     12.35 o 
   4  -5   9       56.59       50.61     16.81 o 
   5  -5   9      109.47      123.27     48.72 o 
   6  -5   9        1.82       -5.72     17.27 o 
   7  -5   9      167.70      197.77     28.17 o 
   8  -5   9      238.66      307.65     44.08 o 
   9  -5   9      231.52      266.78     35.79 o 
  10  -5   9        1.99       21.08     40.28 o 
  11  -5   9       16.14       60.03     20.39 o 
  12  -5   9        1.41       70.05     37.32 o 
 -12  -4   9       55.79       41.96     27.40 o 
 -11  -4   9        7.96       27.67     14.88 o 
 -10  -4   9      281.72      327.93     86.84 o 
  -9  -4   9       94.31       95.89     40.28 o 
  -8  -4   9        3.72        4.75     20.19 o 
  -7  -4   9      184.93      153.79     22.63 o 
  -6  -4   9      150.41      199.87     37.37 o 
  -5  -4   9       13.34       20.98      8.72 o 
  -4  -4   9      120.17      128.96     13.13 o 
  -3  -4   9      359.78      319.98     19.84 o 
  -2  -4   9     1299.69     1221.23     26.47 o 
  -1  -4   9      848.72      883.30     32.96 o 
   0  -4   9     1672.57     1697.01     51.71 o 
   1  -4   9       45.35       45.57     11.16 o 
   2  -4   9      102.19       60.10     21.19 o 
   3  -4   9       66.66       80.53     13.96 o 
   4  -4   9      148.61      183.58     38.65 o 
   5  -4   9        0.35       -0.73     28.98 o 
   6  -4   9       86.76      130.07     24.12 o 
   7  -4   9       68.76       98.47     16.69 o 
   8  -4   9      646.75      608.23     70.52 o 
   9  -4   9       40.57       77.41     29.97 o 
  10  -4   9       15.34       10.12     39.05 o 
  11  -4   9       13.34      100.86     41.07 o 
  12  -4   9       23.66       43.94     35.79 o 
 -12  -3   9        0.23       -0.99     35.05 o 
 -11  -3   9        0.30       44.43     40.13 o 
 -10  -3   9      112.17      138.01     32.08 o 
  -8  -3   9      373.21      296.81     49.81 o 
  -7  -3   9      125.54      145.77     25.08 o 
  -6  -3   9       15.65       -4.18     10.28 o 
  -5  -3   9      680.88      678.18     60.07 o 
  -4  -3   9       61.37       50.88      6.64 o 
  -3  -3   9      500.21      504.81     16.93 o 
  -2  -3   9      134.49      126.17     16.09 o 
  -1  -3   9     1261.17     1337.83     58.14 o 
   0  -3   9      488.34      495.15     22.71 o 
   1  -3   9      868.57      888.17     50.24 o 
   2  -3   9       23.34       19.95     10.41 o 
   3  -3   9       77.25      104.23     17.25 o 
   4  -3   9       78.63      117.34     25.65 o 
   5  -3   9        4.81       34.70     13.07 o 
   6  -3   9      112.87      130.32     20.59 o 
   7  -3   9     1270.51     1397.97     73.57 o 
   8  -3   9      984.64      908.60     52.07 o 
   9  -3   9      497.78      463.90     50.95 o 
  10  -3   9      180.47      193.02     40.18 o 
  11  -3   9        0.21       70.45     37.02 o 
  12  -3   9        4.29       28.24     25.82 o 
  13  -3   9       13.86       43.39     22.41 o 
 -12  -2   9        0.14       50.60     31.69 o 
 -11  -2   9      192.58      249.30     47.19 o 
 -10  -2   9       49.40       66.90     12.52 o 
  -9  -2   9      248.31      297.67     65.78 o 
  -8  -2   9      160.35      175.73     36.06 o 
  -7  -2   9      140.28      115.80     15.01 o 
  -6  -2   9       13.73       11.82     17.20 o 
  -5  -2   9       15.55       22.87      9.34 o 
  -4  -2   9        6.16        8.78     10.11 o 
  -3  -2   9      918.88      942.17     24.67 o 
  -2  -2   9     1287.17     1294.62     27.50 o 
  -1  -2   9       84.95       85.82     13.29 o 
   0  -2   9      756.77      688.55     33.38 o 
   1  -2   9      904.06      891.83     28.90 o 
   2  -2   9      365.79      334.16     27.36 o 
   3  -2   9      107.95      150.21     20.38 o 
   4  -2   9       89.64      130.53     25.67 o 
   5  -2   9      102.86      103.72     22.61 o 
   6  -2   9        5.25       -0.18     19.76 o 
   7  -2   9     1030.90     1034.21     52.64 o 
   8  -2   9       11.37       37.06     20.17 o 
   9  -2   9      550.66      458.66     64.77 o 
  10  -2   9      217.01      212.37    173.77 o 
  11  -2   9       43.42       26.71     22.51 o 
  12  -2   9        9.68      -30.41     30.41 o 
  13  -2   9        1.40       25.72     22.86 o 
 -12  -1   9       12.86       27.05     28.68 o 
 -11  -1   9       59.45       74.74     32.04 o 
 -10  -1   9       82.85      135.61     38.95 o 
  -9  -1   9      185.30      242.20     33.23 o 
  -8  -1   9      519.24      484.52     33.90 o 
  -7  -1   9     1205.12     1258.67     81.13 o 
  -6  -1   9      184.74      149.74     21.18 o 
  -5  -1   9      292.06      305.28     33.61 o 
  -4  -1   9        4.59        1.81      9.90 o 
  -3  -1   9      210.35      230.71     30.94 o 
  -2  -1   9      697.80      614.27     29.14 o 
  -1  -1   9     1333.76     1319.41     34.49 o 
   0  -1   9     3404.26     3292.82     59.99 o 
   1  -1   9      306.71      286.38     16.04 o 
   2  -1   9      296.48      250.58     32.13 o 
   3  -1   9      358.73      351.40     39.49 o 
   4  -1   9     2445.66     2269.39     41.88 o 
   5  -1   9        2.08       18.62     12.29 o 
   6  -1   9       39.46       54.99     18.36 o 
   7  -1   9       98.00       96.94     24.48 o 
   8  -1   9        0.28       -1.36     21.10 o 
   9  -1   9       96.26       83.23     19.75 o 
  10  -1   9      150.87      131.42     20.95 o 
  11  -1   9      172.44      212.52     33.17 o 
  12  -1   9       37.72       16.39     20.78 o 
  13  -1   9       36.80       18.91     31.05 o 
 -12   0   9        1.37       19.60     24.24 o 
 -11   0   9       47.18       71.63     28.78 o 
  -9   0   9      144.93      101.07     31.92 o 
  -8   0   9      867.01      866.30     47.54 o 
  -7   0   9      223.65      198.08     35.41 o 
  -6   0   9      183.14      197.39     32.61 o 
  -5   0   9       95.64      131.58     21.56 o 
  -4   0   9       61.57       58.50     14.70 o 
  -3   0   9       33.53       32.68     13.21 o 
  -2   0   9     1124.47     1213.51     35.52 o 
  -1   0   9      449.86      422.16     46.30 o 
   0   0   9     2808.34     2839.65     79.24 o 
   1   0   9     4632.75     4862.94    155.57 o 
   2   0   9     5004.24     5188.47     79.42 o 
   3   0   9     2880.44     3128.53     80.15 o 
   4   0   9       55.92       44.71     18.36 o 
   5   0   9      931.51      943.53     20.15 o 
   6   0   9        2.70        0.09      8.57 o 
   7   0   9      763.65      723.25     62.57 o 
   8   0   9      296.95      285.83     36.97 o 
   9   0   9      353.09      276.85     61.95 o 
  10   0   9      682.64      685.80     35.77 o 
  11   0   9       61.81       75.23     38.06 o 
  12   0   9       29.74       40.43     27.99 o 
  13   0   9       95.02      117.44     31.79 o 
 -10   1   9      186.63      196.73     40.04 o 
  -9   1   9      192.03      193.96     38.06 o 
  -8   1   9       50.82       33.15     11.05 o 
  -7   1   9       48.40       74.58     18.87 o 
  -6   1   9     1574.26     1729.84     63.56 o 
  -5   1   9       63.58       31.64     49.32 o 
  -4   1   9       44.21       56.90     12.10 o 
  -3   1   9       35.59       29.43     34.21 o 
  -2   1   9      105.66      153.40     33.17 o 
  -1   1   9      327.27      309.82     23.66 o 
   0   1   9       64.64       75.68     13.04 o 
   1   1   9     2883.97     2992.58     79.82 o 
   2   1   9     3682.43     3692.35    121.34 o 
   3   1   9     2659.71     2758.44    160.39 o 
   4   1   9     2105.60     2296.76     80.66 o 
   5   1   9      260.37      295.74     25.01 o 
   6   1   9      425.37      335.05     35.36 o 
   7   1   9       20.08       17.58     16.96 o 
   8   1   9       39.82       30.88     28.56 o 
   9   1   9      452.54      385.89     28.55 o 
  10   1   9      219.19      148.12     59.86 o 
  11   1   9      175.14      116.59     31.74 o 
  12   1   9      175.25      199.34     58.89 o 
  13   1   9       33.74      -16.93     24.09 o 
 -10   2   9       26.17       58.35     26.11 o 
  -9   2   9       72.94       85.35     27.35 o 
  -8   2   9       85.45       54.92     22.12 o 
  -7   2   9       64.95       54.51     44.70 o 
  -6   2   9      748.50      850.31     68.89 o 
  -5   2   9       95.66      100.13     31.47 o 
  -4   2   9      201.05      227.28     19.72 o 
  -3   2   9        9.96       32.05     10.49 o 
  -2   2   9      271.76      249.15     38.98 o 
  -1   2   9       56.42       50.03     18.73 o 
   0   2   9      348.11      282.97     43.32 o 
   1   2   9        5.10        6.19      5.91 o 
   2   2   9      196.85      207.03     18.58 o 
   3   2   9     1648.30     1573.52     77.60 o 
   4   2   9       71.66       51.61     28.34 o 
   5   2   9      871.57      950.97     47.48 o 
   6   2   9       21.38       34.61     20.54 o 
   7   2   9      362.81      430.83     65.38 o 
   8   2   9       27.82       33.94     11.88 o 
   9   2   9      480.06      475.18     72.36 o 
  10   2   9       62.43       -0.44     21.92 o 
  11   2   9      372.31      329.09     63.33 o 
  12   2   9      172.58      150.57    162.42 o 
 -11   3   9       17.64       36.33     16.54 o 
 -10   3   9        0.43      -12.84     26.02 o 
  -9   3   9        7.64      -20.24     25.57 o 
  -8   3   9       45.62       63.19     19.55 o 
  -7   3   9      251.79      259.41     36.79 o 
  -6   3   9       15.05       13.64     58.92 o 
  -5   3   9      250.25      323.05     29.88 o 
  -4   3   9      297.60      301.41     39.37 o 
  -3   3   9      119.13      119.17     21.28 o 
  -2   3   9      211.52      223.04     26.42 o 
  -1   3   9     1768.78     1898.57     32.44 o 
   0   3   9      140.29      104.54     18.34 o 
   1   3   9       10.21       15.62     15.06 o 
   2   3   9      510.64      452.54     93.43 o 
   3   3   9       71.26       39.64     12.62 o 
   4   3   9     1147.49     1191.73     62.95 o 
   5   3   9      458.41      460.45     44.85 o 
   6   3   9      651.29      734.64     62.10 o 
   7   3   9       49.81       56.97     22.83 o 
   8   3   9       97.70      118.33     22.97 o 
   9   3   9       15.65       23.76     15.76 o 
  10   3   9      276.73      260.01     38.94 o 
  11   3   9       42.35       51.04     17.40 o 
  12   3   9       91.25       68.42     19.52 o 
  13   3   9        9.93      -12.54     19.89 o 
 -11   4   9       15.32       41.12     14.71 o 
 -10   4   9        4.32       43.59     25.23 o 
  -9   4   9       70.30       56.82     28.04 o 
  -8   4   9        0.58        9.28     18.56 o 
  -7   4   9      250.83      207.83     55.29 o 
  -6   4   9      468.04      470.08     24.58 o 
  -5   4   9     3006.56     3243.52    160.41 o 
  -4   4   9        9.78       38.72     30.61 o 
  -3   4   9        6.01        5.37     15.39 o 
  -2   4   9      267.25      289.74     48.60 o 
  -1   4   9      304.61      342.54     50.59 o 
   0   4   9       24.99       24.16     21.84 o 
   1   4   9      150.12      197.90     20.46 o 
   2   4   9       82.32       66.63     14.82 o 
   3   4   9      446.28      473.33     26.68 o 
   4   4   9     1553.14     1755.81    100.53 o 
   5   4   9      669.05      701.99     30.55 o 
   6   4   9      503.33      536.67     27.78 o 
   7   4   9      326.53      331.92     47.32 o 
   8   4   9      589.11      561.49     32.36 o 
   9   4   9        4.65       16.58     11.92 o 
  10   4   9        4.96       14.17     15.49 o 
  11   4   9        2.25       49.95     34.41 o 
  12   4   9       15.37       28.19     10.59 o 
  13   4   9      108.11       76.12     19.45 o 
 -11   5   9      127.87      105.10     25.23 o 
 -10   5   9       13.15       15.30     22.81 o 
  -9   5   9      117.50      117.39     41.47 o 
  -8   5   9       58.30       70.94     34.16 o 
  -7   5   9     1250.59     1251.84     70.00 o 
  -6   5   9      244.89      259.25     42.04 o 
  -5   5   9      287.87      353.29     39.71 o 
  -4   5   9       52.33       69.57     21.02 o 
  -3   5   9       96.91      107.81     24.07 o 
  -2   5   9      358.46      376.55     45.15 o 
  -1   5   9      493.81      508.13     74.60 o 
   0   5   9       20.28       40.17     12.64 o 
   1   5   9        1.20       -3.11     30.98 o 
   2   5   9       15.92        1.67     17.76 o 
   3   5   9      404.80      502.15     90.22 o 
   4   5   9      468.39      533.26     84.17 o 
   5   5   9     1335.24     1499.33     64.29 o 
   6   5   9      262.21      282.97     43.57 o 
   7   5   9       51.74       50.95     18.96 o 
   8   5   9      109.98       82.44     17.85 o 
   9   5   9        9.91       20.57     14.19 o 
  10   5   9       45.87       64.75     27.33 o 
  11   5   9       47.83       24.55     14.12 o 
  12   5   9       19.82       35.81     11.35 o 
  13   5   9       14.56       35.05     12.40 o 
 -10   6   9        6.69       43.00     21.38 o 
  -9   6   9       19.40       42.85     29.27 o 
  -8   6   9      276.59      226.05     44.28 o 
  -7   6   9       20.04       85.45     30.61 o 
  -6   6   9      434.67      378.25     97.15 o 
  -5   6   9      437.82      518.91     40.58 o 
  -4   6   9       74.20       80.66     27.93 o 
  -3   6   9        0.46        5.90     21.57 o 
  -2   6   9      595.54      620.56     77.01 o 
  -1   6   9      198.98      183.31     35.99 o 
   0   6   9      251.03      230.03     34.46 o 
   1   6   9       14.88       24.42     14.66 o 
   2   6   9      338.89      328.34     52.12 o 
   3   6   9      156.33      185.68     30.06 o 
   4   6   9     1618.34     1689.66     65.03 o 
   5   6   9     1816.84     1910.46     74.55 o 
   6   6   9     1975.98     2098.22    113.76 o 
   7   6   9      184.52      197.72     34.11 o 
   8   6   9      109.86       62.11     26.61 o 
   9   6   9      245.81      193.94     29.84 o 
  10   6   9        0.13      -11.02     15.70 o 
  11   6   9        0.10       31.40     16.58 o 
  12   6   9        1.21       10.68     18.14 o 
  13   6   9       53.88       46.75     25.67 o 
 -10   7   9        3.31       19.06     25.77 o 
  -9   7   9       80.18       73.06     37.72 o 
  -8   7   9        4.30       49.71     21.33 o 
  -7   7   9       16.40      -11.80     34.75 o 
  -6   7   9      523.12      471.99    105.55 o 
  -5   7   9      166.01      253.45     60.23 o 
  -4   7   9     2465.88     2557.11     87.26 o 
  -3   7   9       16.25       26.08     32.29 o 
  -2   7   9      410.45      362.09     61.12 o 
  -1   7   9      575.22      551.94     76.34 o 
   0   7   9      379.69      386.39     68.88 o 
   1   7   9      521.65      550.54     31.74 o 
   2   7   9      263.79      337.95     49.65 o 
   3   7   9        0.63       29.88     17.72 o 
   4   7   9      364.17      363.60     29.00 o 
   5   7   9      203.42      216.95     35.00 o 
   6   7   9      143.77      123.87     22.87 o 
   7   7   9      674.92      738.29     37.15 o 
   8   7   9      277.09      268.62     64.57 o 
   9   7   9       14.19       21.04     19.30 o 
  10   7   9        0.76        0.38     16.98 o 
  11   7   9        2.37        0.40     44.82 o 
  12   7   9        4.86       14.81     26.90 o 
  -9   8   9        0.94       11.11     19.55 o 
  -8   8   9       57.95       52.58     22.26 o 
  -7   8   9        0.43      -17.62     36.63 o 
  -6   8   9        6.44        7.01     17.18 o 
  -5   8   9      470.39      448.54    147.46 o 
  -4   8   9      471.08      394.00     59.16 o 
  -3   8   9     1243.55     1117.77     53.86 o 
  -2   8   9      226.31      224.50     36.02 o 
  -1   8   9      875.46      862.18     46.79 o 
   0   8   9        1.41       45.72     16.30 o 
   1   8   9       28.98       32.87     21.35 o 
   2   8   9      264.53      250.21     35.93 o 
   3   8   9      251.71      261.57     32.89 o 
   4   8   9      463.00      395.63     63.02 o 
   5   8   9      122.41      123.32     25.67 o 
   6   8   9      384.55      422.05     59.89 o 
   7   8   9      593.15      755.73     32.42 o 
   8   8   9       17.10       35.43     14.07 o 
   9   8   9      372.29      381.59     72.35 o 
  10   8   9       76.27      100.23     31.00 o 
  11   8   9      102.74       84.32     47.44 o 
  12   8   9        3.26       13.97     14.07 o 
  -8   9   9       17.26        1.63     23.89 o 
  -7   9   9        1.04       54.40     34.36 o 
  -6   9   9       10.54       24.78     38.90 o 
  -5   9   9      138.62      205.51     40.63 o 
  -4   9   9      168.84      183.54     36.83 o 
  -3   9   9      254.03      285.17     37.13 o 
  -2   9   9       19.18        1.62     16.62 o 
  -1   9   9      322.08      292.43     46.87 o 
   0   9   9      862.30      807.09     33.44 o 
   1   9   9       53.66       59.01     18.15 o 
   2   9   9      268.06      282.33     29.94 o 
   3   9   9      167.15       98.52     30.63 o 
   4   9   9      389.76      422.83     33.99 o 
   5   9   9      715.88      790.18     48.05 o 
   6   9   9      860.14      985.66     35.02 o 
   7   9   9      656.13      660.27     26.43 o 
   8   9   9        6.41       24.11     15.25 o 
   9   9   9      494.46      384.60    112.13 o 
  10   9   9        4.94       45.17     15.60 o 
  11   9   9        9.35       34.36     21.18 o 
  -7  10   9        0.10       80.37     37.91 o 
  -6  10   9       19.30       57.56     38.21 o 
  -5  10   9       20.69       -9.63     37.52 o 
  -4  10   9        3.01       -0.59     15.11 o 
  -3  10   9        3.93       15.71     15.30 o 
  -2  10   9      185.09      157.17     37.19 o 
  -1  10   9       37.54       42.53     14.10 o 
   0  10   9      514.05      434.81     71.09 o 
   1  10   9      231.94      242.05     44.98 o 
   2  10   9      145.61      152.52     27.06 o 
   3  10   9        7.13       26.92     14.41 o 
   4  10   9        2.25        9.23     14.66 o 
   5  10   9        1.56       21.73     15.75 o 
   6  10   9      510.56      589.09     33.54 o 
   7  10   9       47.65       30.62     18.30 o 
   8  10   9      327.41      392.10     69.83 o 
   9  10   9        5.13       51.09     28.09 o 
  10  10   9       40.00       66.40     30.46 o 
  -6  11   9       11.61       27.00     40.04 o 
  -5  11   9        9.71        8.54     29.42 o 
  -4  11   9       39.88      124.50     47.34 o 
  -3  11   9      135.90      172.24     43.00 o 
  -2  11   9       64.37       63.41     16.56 o 
  -1  11   9      292.90      277.13     46.98 o 
   0  11   9       23.77       38.62     12.31 o 
   1  11   9      186.56      144.52     33.02 o 
   2  11   9       31.10       44.83     15.30 o 
   3  11   9        1.65        4.63     23.33 o 
   4  11   9       21.76       33.93     30.93 o 
   5  11   9        8.16       18.82     12.90 o 
   6  11   9        0.23       28.49     17.58 o 
   7  11   9       93.48       99.74     57.66 o 
   8  11   9      352.67      353.32     50.21 o 
   9  11   9        0.64       -4.10     32.04 o 
  -5  12   9        0.09       91.77     47.39 o 
  -4  12   9        0.39       53.02     32.73 o 
  -3  12   9        1.26       49.56     20.09 o 
  -2  12   9       80.65       85.40     29.42 o 
  -1  12   9       23.36       27.69     24.56 o 
   0  12   9      217.38      236.66     28.22 o 
   1  12   9       34.35       39.77     15.82 o 
   2  12   9      107.34      112.29     28.25 o 
   3  12   9        2.30       47.16     19.73 o 
   4  12   9       24.01       50.56     17.01 o 
   5  12   9       12.27       27.84     17.37 o 
   6  12   9       15.62       17.97     18.55 o 
   7  12   9       31.72       21.62     36.83 o 
   8  12   9       79.06      169.92     32.98 o 
  -3  13   9       11.42       67.04     27.69 o 
  -2  13   9        3.36       19.80     28.53 o 
  -1  13   9      140.92      159.55     41.71 o 
   0  13   9      170.78      157.47     37.54 o 
   1  13   9      248.17      158.69     41.61 o 
   2  13   9      128.73      123.56     25.95 o 
   3  13   9        0.97       22.24     13.95 o 
   4  13   9       14.35       32.41     32.68 o 
   5  13   9      142.75      170.19     35.07 o 
   6  13   9       85.43       89.01     35.59 o 
   1  14   9      103.32       67.66     21.67 o 
   2  14   9       13.45        9.52     17.48 o 
   3  14   9        0.75       15.52     17.23 o 
  -3 -12  10       93.47       43.89     31.35 o 
  -2 -12  10       51.95       79.83     36.04 o 
  -1 -12  10       32.15       41.52     16.74 o 
   0 -12  10        4.57       15.30     17.57 o 
   1 -12  10        0.07       -6.52     21.87 o 
   2 -12  10       44.11       19.70     33.96 o 
   4 -12  10      229.93      214.65     67.53 o 
  -6 -11  10       55.55       59.76     21.87 o 
  -5 -11  10        2.91       24.62     19.63 o 
  -4 -11  10       10.45       53.46     33.52 o 
  -3 -11  10       34.09       54.45     19.89 o 
  -2 -11  10      259.66      182.01     34.11 o 
  -1 -11  10       57.40       53.07     26.61 o 
   0 -11  10       10.54       37.47     16.69 o 
   1 -11  10        3.74       10.86     23.89 o 
   2 -11  10       18.10       54.00     15.79 o 
   3 -11  10       37.51       58.02     17.29 o 
   4 -11  10      124.10       77.55     21.23 o 
   5 -11  10        0.17       -7.45     25.52 o 
   6 -11  10        5.58        0.89     26.56 o 
  -8 -10  10       38.71       38.10     22.16 o 
  -7 -10  10       38.84       21.42     15.73 o 
  -6 -10  10        4.65       57.29     18.61 o 
  -5 -10  10       10.72       32.37     38.80 o 
  -4 -10  10       55.21       65.79     24.59 o 
  -3 -10  10      146.70      105.64     40.73 o 
  -2 -10  10      329.30      287.86     75.93 o 
  -1 -10  10      135.11      148.00     41.81 o 
   0 -10  10        0.32       75.83     32.48 o 
   1 -10  10       33.89       32.03     15.63 o 
   2 -10  10       22.55       30.30     14.69 o 
   3 -10  10      287.26      405.00     36.75 o 
   4 -10  10        8.43       20.58     19.77 o 
   5 -10  10      231.51      221.75     84.56 o 
   6 -10  10      109.39      117.59     26.71 o 
   7 -10  10        0.99       85.75     54.60 o 
  -9  -9  10        8.95       16.08     13.91 o 
  -8  -9  10       53.39       52.99     16.84 o 
  -7  -9  10       38.95       27.15     21.06 o 
  -6  -9  10        0.24       41.26     26.63 o 
  -5  -9  10        2.43       13.20     39.84 o 
  -4  -9  10       17.30       45.88     14.92 o 
  -3  -9  10      708.77      799.74     88.44 o 
  -2  -9  10       20.32       37.68     31.50 o 
  -1  -9  10      982.67     1199.56    150.32 o 
   0  -9  10       58.02       43.90     26.81 o 
   1  -9  10       49.41       41.35     12.06 o 
   2  -9  10        7.59       35.20     15.19 o 
   3  -9  10      152.98       90.96     19.94 o 
   4  -9  10       58.32       65.49     16.49 o 
   5  -9  10      152.63      143.80     19.55 o 
   6  -9  10       68.71       61.26     19.15 o 
   7  -9  10       31.50       77.31     40.23 o 
   8  -9  10        7.43       58.20     34.70 o 
  -9  -8  10        4.46       38.59     20.19 o 
  -8  -8  10        2.75        4.84     15.23 o 
  -7  -8  10        0.50       32.52     20.23 o 
  -6  -8  10       23.95       11.78     21.19 o 
  -5  -8  10        0.42       11.21     27.28 o 
  -4  -8  10       79.00       91.38     29.92 o 
  -3  -8  10        5.81       -0.68     26.46 o 
  -2  -8  10      141.42      187.61     32.03 o 
  -1  -8  10      230.44      262.80     18.01 o 
   0  -8  10       31.24       59.68     12.45 o 
   1  -8  10        8.67        8.54     45.20 o 
   2  -8  10      381.99      407.10     64.68 o 
   3  -8  10       10.62       10.55     18.22 o 
   4  -8  10       18.64        1.83     17.02 o 
   5  -8  10       61.30       71.09     18.27 o 
   6  -8  10      248.95      262.14     34.41 o 
   7  -8  10      144.91       93.30     33.62 o 
   8  -8  10       40.47       21.18     37.52 o 
   9  -8  10       40.21       64.47     28.88 o 
 -10  -7  10      100.28      118.50     25.24 o 
  -9  -7  10        8.27       22.66     26.31 o 
  -8  -7  10      126.75      189.62     29.96 o 
  -7  -7  10       31.68       36.60     18.96 o 
  -6  -7  10       66.66       79.86     21.24 o 
  -5  -7  10        2.85       31.10     18.23 o 
  -4  -7  10      407.67      433.95     61.74 o 
  -3  -7  10        5.12       25.75     15.66 o 
  -2  -7  10      117.54      124.17     19.22 o 
  -1  -7  10        0.39       35.05     13.93 o 
   0  -7  10      237.19      245.82     72.67 o 
   1  -7  10       37.21       58.74     18.02 o 
   2  -7  10        0.72       13.70     14.36 o 
   3  -7  10      501.55      497.92     85.58 o 
   4  -7  10      425.65      465.53     31.14 o 
   5  -7  10       33.17       56.23     17.47 o 
   6  -7  10       92.47       79.26     21.57 o 
   7  -7  10       77.65      194.06     47.89 o 
   8  -7  10       88.99      131.51     45.32 o 
   9  -7  10        0.31       36.14     39.84 o 
  10  -7  10       60.54       69.31     35.74 o 
 -11  -6  10      177.52      119.29     45.64 o 
 -10  -6  10       43.71       51.34     16.87 o 
  -9  -6  10       51.30       64.28     61.86 o 
  -8  -6  10       30.75       21.58     21.57 o 
  -7  -6  10       50.44       60.82     29.60 o 
  -6  -6  10        1.10       28.94     18.45 o 
  -5  -6  10       27.83       25.06     24.19 o 
  -4  -6  10      832.08      711.19     85.43 o 
  -3  -6  10        6.41       -0.53      6.23 o 
  -2  -6  10      410.67      425.38     36.60 o 
  -1  -6  10      909.10      916.57     35.81 o 
   0  -6  10      666.22      728.14     43.34 o 
   1  -6  10      115.02      132.42     29.17 o 
   2  -6  10       37.42       55.23     16.12 o 
   3  -6  10        1.04       35.40     29.57 o 
   4  -6  10      142.50      122.21     19.78 o 
   5  -6  10        8.68       26.36     12.42 o 
   6  -6  10        7.14       19.13     31.22 o 
   7  -6  10       21.02       19.25     14.55 o 
   8  -6  10        0.25       40.23     35.20 o 
   9  -6  10       56.95       90.49     38.80 o 
  10  -6  10       11.61       23.94     32.38 o 
  11  -6  10       32.81        7.36     33.62 o 
 -11  -5  10      288.68      212.02     39.63 o 
 -10  -5  10       17.21       30.24     12.01 o 
  -9  -5  10        3.11        6.84     55.24 o 
  -8  -5  10        9.47       37.00     46.16 o 
  -7  -5  10      197.96      242.15     34.48 o 
  -6  -5  10      436.24      427.78     70.69 o 
  -5  -5  10      217.93      245.78     41.91 o 
  -4  -5  10       50.44       40.11     15.01 o 
  -3  -5  10        1.65        9.17      8.96 o 
  -2  -5  10       12.08       14.47      9.93 o 
  -1  -5  10      690.13      674.82     25.94 o 
   0  -5  10      666.04      733.35     24.71 o 
   1  -5  10     1146.93     1191.96     40.53 o 
   2  -5  10        1.67       27.99     24.24 o 
   3  -5  10       98.62       89.33     18.66 o 
   4  -5  10      152.69      185.80     27.58 o 
   5  -5  10        0.18       10.23     12.70 o 
   6  -5  10        9.06       16.54     20.24 o 
   7  -5  10      236.54      214.84     32.58 o 
   8  -5  10       36.06      106.04     35.64 o 
   9  -5  10        1.39      -31.35     31.35 o 
  10  -5  10       26.74       32.58     49.71 o 
  11  -5  10      101.14      128.60     50.35 o 
 -11  -4  10       16.79       41.10     23.05 o 
 -10  -4  10      181.85      129.27     36.78 o 
  -9  -4  10        8.02        2.51     14.75 o 
  -8  -4  10       97.10       91.27     25.49 o 
  -7  -4  10      254.50      324.74     52.37 o 
  -6  -4  10       54.34       49.94     18.73 o 
  -5  -4  10       39.83       47.24     23.04 o 
  -4  -4  10        3.52       16.38     11.08 o 
  -3  -4  10        0.66       13.62      6.86 o 
  -2  -4  10      263.96      284.81     32.22 o 
  -1  -4  10      249.42      262.28     32.02 o 
   0  -4  10      998.02     1002.44     40.67 o 
   1  -4  10      247.73      236.02     30.12 o 
   2  -4  10      686.81      729.76     51.37 o 
   3  -4  10      339.31      259.97     40.90 o 
   4  -4  10        0.18       -1.11     22.39 o 
   5  -4  10       34.56       -1.96     26.68 o 
   6  -4  10       32.29       28.53     18.17 o 
   7  -4  10      125.98      153.85     27.84 o 
   8  -4  10       74.88      117.26     23.83 o 
   9  -4  10       38.70       60.62     37.12 o 
  10  -4  10       63.11      118.08     47.39 o 
  11  -4  10        9.39       50.55     31.30 o 
  12  -4  10        0.54      -16.88     32.09 o 
 -11  -3  10       11.19       40.28     28.53 o 
 -10  -3  10       20.32        1.24     27.79 o 
  -9  -3  10      503.26      540.56     96.19 o 
  -8  -3  10      173.33      204.10     37.73 o 
  -7  -3  10      315.92      379.03     75.01 o 
  -6  -3  10     1759.47     1787.64    102.89 o 
  -5  -3  10       39.06       32.66      6.82 o 
  -4  -3  10      342.11      294.68     49.85 o 
  -3  -3  10        4.69        8.05     14.68 o 
  -2  -3  10      187.61      149.60     23.51 o 
  -1  -3  10     1295.76     1232.34     60.60 o 
   0  -3  10     2095.19     2251.66     58.39 o 
   1  -3  10      533.30      471.72     26.07 o 
   2  -3  10      157.11      145.36     24.66 o 
   3  -3  10       48.34       55.73     15.91 o 
   4  -3  10      312.28      335.21     28.17 o 
   5  -3  10        2.16       24.86     16.12 o 
   6  -3  10       63.83       56.56     17.71 o 
   7  -3  10      230.44      250.36     35.05 o 
   8  -3  10      533.33      470.69     37.73 o 
   9  -3  10       63.21       91.15     20.17 o 
  10  -3  10       91.57      119.76     34.75 o 
  11  -3  10       87.71      133.73     49.51 o 
  12  -3  10      180.32      185.32     48.23 o 
 -12  -2  10        3.16      -31.64     31.64 o 
 -11  -2  10        3.17       94.14     30.41 o 
 -10  -2  10       13.77       28.91     35.35 o 
  -9  -2  10       60.17       71.83     23.35 o 
  -8  -2  10       80.64       75.72     41.43 o 
  -7  -2  10       54.15       75.27     32.43 o 
  -6  -2  10     1249.21     1337.64     52.46 o 
  -5  -2  10      236.24      221.03     25.54 o 
  -4  -2  10        0.65      -22.60     22.60 o 
  -3  -2  10        3.26       23.53      6.79 o 
  -2  -2  10      568.54      611.76     47.28 o 
  -1  -2  10       44.08       49.88      9.44 o 
   0  -2  10      147.76      162.06     17.94 o 
   1  -2  10     2158.04     2083.16     39.72 o 
   2  -2  10      108.83       86.32     14.26 o 
   3  -2  10       91.19       64.11     22.42 o 
   4  -2  10        1.15       32.23     16.46 o 
   5  -2  10      151.67      134.72     33.54 o 
   6  -2  10     2507.71     2612.07     91.72 o 
   7  -2  10       53.83       14.77     14.59 o 
   8  -2  10      839.93      781.81     49.49 o 
   9  -2  10      400.33      376.48     61.85 o 
  10  -2  10      125.20      108.90     30.26 o 
  11  -2  10      150.94      260.70     47.79 o 
  12  -2  10      134.98      107.57     37.67 o 
  13  -2  10       22.01       44.73     28.19 o 
 -12  -1  10       11.83       84.02     42.01 o 
 -11  -1  10       37.79       15.95     25.47 o 
 -10  -1  10       90.18      166.56     40.33 o 
  -9  -1  10      119.72      116.33     38.06 o 
  -8  -1  10        0.85      -17.03     22.61 o 
  -7  -1  10       28.91       29.34      6.93 o 
  -6  -1  10      234.57      199.96     23.33 o 
  -5  -1  10      118.42       87.58     23.19 o 
  -4  -1  10        0.16       13.76      8.45 o 
  -3  -1  10      178.82      164.24     23.39 o 
  -2  -1  10     2421.09     2506.42     49.16 o 
  -1  -1  10      245.49      294.47     28.14 o 
   0  -1  10        4.12        7.02     15.07 o 
   1  -1  10      975.29      867.27     39.81 o 
   2  -1  10     1528.79     1559.26     55.40 o 
   3  -1  10      558.81      518.80     41.58 o 
   4  -1  10      810.69      873.75     37.05 o 
   5  -1  10      327.33      313.37     33.04 o 
   6  -1  10      441.07      432.36     31.99 o 
   7  -1  10      287.29      294.51     43.33 o 
   8  -1  10       80.08      125.40     23.55 o 
   9  -1  10      404.38      387.57     59.09 o 
  10  -1  10        8.75        8.95     30.83 o 
  11  -1  10        2.64        1.78     20.78 o 
  12  -1  10      111.52      156.34     31.25 o 
  13  -1  10       17.59       18.46     31.05 o 
 -12   0  10        8.15       63.73     19.55 o 
 -11   0  10        0.58       -4.15     33.08 o 
 -10   0  10        3.40       27.99     48.82 o 
  -9   0  10        2.73        3.06     14.00 o 
  -8   0  10       99.36       86.68     13.92 o 
  -7   0  10      204.75      212.07     36.90 o 
  -6   0  10       69.67       96.32     20.31 o 
  -5   0  10       20.02       23.09     15.50 o 
  -4   0  10       89.24       81.28     14.21 o 
  -3   0  10       86.11      100.27     16.62 o 
  -2   0  10      332.86      371.64     40.36 o 
  -1   0  10      198.91      195.01     24.75 o 
   0   0  10      204.45      186.71     22.25 o 
   1   0  10      216.71      169.67     23.60 o 
   2   0  10     1095.02      947.96     42.58 o 
   3   0  10      685.62      643.01     30.26 o 
   4   0  10      133.36      122.51     16.96 o 
   5   0  10      655.76      534.84     86.69 o 
   6   0  10      652.80      649.39     38.45 o 
   7   0  10       53.38       38.46     16.72 o 
   8   0  10       61.44       71.65     21.07 o 
   9   0  10       10.01       12.69     25.03 o 
  10   0  10       17.17       -0.88     12.52 o 
  11   0  10       58.82       81.75     32.24 o 
  12   0  10       22.12       -9.63     27.99 o 
  13   0  10       27.67       44.18     31.15 o 
  -9   1  10      123.15      108.51     38.95 o 
  -8   1  10        1.51        1.77     11.35 o 
  -7   1  10      837.62      879.14     32.93 o 
  -6   1  10       35.66       47.33     29.18 o 
  -5   1  10      676.43      712.51     71.15 o 
  -4   1  10       36.95       33.74     26.36 o 
  -3   1  10      262.93      264.49     34.98 o 
  -2   1  10      113.11      130.08     19.89 o 
  -1   1  10      183.17      187.23     20.28 o 
   0   1  10       58.95       45.95     11.31 o 
   1   1  10      243.70      238.76     13.64 o 
   2   1  10      399.79      352.68     30.31 o 
   3   1  10      944.25      893.93     51.31 o 
   4   1  10      303.34      264.12     44.03 o 
   5   1  10        2.29       14.21     11.60 o 
   6   1  10       93.08      114.11     21.37 o 
   7   1  10        7.44       25.87     14.99 o 
   8   1  10        0.18        2.16     17.28 o 
   9   1  10        5.79       25.44     10.18 o 
  10   1  10       61.14       20.41     19.57 o 
  11   1  10      200.35      214.92     32.55 o 
  12   1  10        8.00       10.76     18.12 o 
  13   1  10      183.54      214.25     35.35 o 
 -10   2  10        5.41       23.40     19.50 o 
  -9   2  10       11.21       22.26     18.56 o 
  -8   2  10        3.32        0.43     11.33 o 
  -7   2  10       18.68       30.65     32.95 o 
  -6   2  10      357.81      382.95     58.73 o 
  -5   2  10      727.09      803.43     48.33 o 
  -4   2  10      186.91      211.86     20.20 o 
  -3   2  10        9.36      -25.05     25.05 o 
  -2   2  10      367.57      417.43     56.63 o 
  -1   2  10       73.47       77.08     17.76 o 
   0   2  10      659.35      721.14     43.53 o 
   1   2  10      364.31      409.33     25.08 o 
   2   2  10      362.99      369.86     12.26 o 
   3   2  10     1057.59     1204.30     39.90 o 
   4   2  10      344.40      283.37     27.04 o 
   5   2  10     1015.83      982.49     43.69 o 
   6   2  10       27.84       41.48     17.43 o 
   7   2  10        3.78        7.03     14.09 o 
   8   2  10      825.82      865.19    111.54 o 
   9   2  10       74.50       86.34     22.19 o 
  10   2  10       24.27       43.89     14.97 o 
  11   2  10        2.73       27.16     12.42 o 
  12   2  10       37.58       32.73     17.18 o 
  13   2  10      102.80       87.67     35.25 o 
 -10   3  10        1.03       43.89     18.22 o 
  -9   3  10       16.94       23.10     27.69 o 
  -8   3  10        2.26        7.60     17.92 o 
  -7   3  10       54.46       41.99     16.86 o 
  -6   3  10      391.02      418.94     36.06 o 
  -5   3  10       26.56       40.86     28.98 o 
  -4   3  10     2017.89     2119.02     80.57 o 
  -3   3  10     1477.88     1465.51     72.38 o 
  -2   3  10      604.49      654.92     37.95 o 
  -1   3  10      241.83      302.08     40.12 o 
   0   3  10      631.87      582.31     35.15 o 
   1   3  10      281.88      238.21     43.86 o 
   2   3  10      409.32      395.47     15.63 o 
   3   3  10       58.04       46.08     14.62 o 
   4   3  10     1690.22     1789.60    119.71 o 
   5   3  10      296.14      292.06     45.66 o 
   6   3  10       21.70       31.24     15.40 o 
   7   3  10       78.08       89.57     17.04 o 
   8   3  10      553.35      462.28     35.94 o 
   9   3  10       37.16       24.72     16.60 o 
  10   3  10       64.89       53.33     19.75 o 
  11   3  10        2.68       21.84      9.96 o 
  12   3  10       42.92       53.99     25.08 o 
  13   3  10        4.80        0.30     11.50 o 
 -11   4  10       59.33       57.17     33.08 o 
 -10   4  10        3.55       -5.68     28.98 o 
  -9   4  10        3.32       -6.37     26.31 o 
  -8   4  10       15.41       18.31     29.13 o 
  -7   4  10       14.31        8.98     16.19 o 
  -6   4  10      411.89      451.78     23.13 o 
  -5   4  10      703.47      730.21     35.05 o 
  -4   4  10      398.92      450.19     65.86 o 
  -3   4  10      131.90      137.09     28.15 o 
  -2   4  10      182.16      198.87     30.98 o 
  -1   4  10       80.45       70.09     20.65 o 
   0   4  10       64.22       74.85     31.37 o 
   1   4  10     2066.27     2277.24     60.46 o 
   2   4  10      275.60      267.99     63.15 o 
   3   4  10      325.28      320.40     43.75 o 
   4   4  10     1450.23     1514.86    111.57 o 
   5   4  10      989.32      947.30     76.54 o 
   6   4  10      420.02      425.35     63.56 o 
   7   4  10       39.40       40.74     24.02 o 
   8   4  10      288.43      216.91     30.78 o 
   9   4  10      607.50      580.32     87.36 o 
  10   4  10        0.09       26.26     15.01 o 
  11   4  10       39.55        3.85     13.25 o 
  12   4  10       13.49       20.71     10.30 o 
  13   4  10       29.61       45.42     20.19 o 
 -10   5  10        2.71       22.12     23.79 o 
  -9   5  10        8.27       47.19     21.77 o 
  -8   5  10      110.56      102.24     44.78 o 
  -7   5  10      125.20       22.21     31.99 o 
  -6   5  10       25.91       12.73     13.62 o 
  -5   5  10       15.32       33.75     17.91 o 
  -4   5  10      115.27      120.18     38.85 o 
  -3   5  10      951.42     1010.41     50.96 o 
  -2   5  10       92.20      117.50     19.97 o 
  -1   5  10      197.39      209.38     27.28 o 
   0   5  10       76.92       85.82     17.34 o 
   1   5  10      166.01      189.81     30.86 o 
   2   5  10      115.91       70.81     20.34 o 
   3   5  10      305.89      256.43     39.13 o 
   4   5  10      230.52      140.33     37.54 o 
   5   5  10      482.43      550.62     69.05 o 
   6   5  10      445.45      421.18     85.38 o 
   7   5  10      515.35      610.57     52.77 o 
   8   5  10       35.40       16.10     17.62 o 
   9   5  10      459.23      430.92     62.08 o 
  10   5  10        0.34       40.96     16.48 o 
  11   5  10        0.07       37.06     18.38 o 
  12   5  10        5.18       27.08     14.20 o 
  13   5  10       26.88        9.29     16.51 o 
 -10   6  10       54.79       55.14     27.79 o 
  -9   6  10        1.52      -33.27     33.27 o 
  -8   6  10        0.84       32.78     23.00 o 
  -7   6  10       60.91       73.70     35.94 o 
  -6   6  10      181.75      160.29     54.55 o 
  -5   6  10       14.21       24.77     10.42 o 
  -4   6  10       32.63       33.24     16.36 o 
  -3   6  10      405.35      414.05     63.37 o 
  -2   6  10     2021.36     2230.84     80.36 o 
  -1   6  10      204.62      194.62     29.23 o 
   0   6  10      175.64      131.72     20.65 o 
   1   6  10      114.50      150.03     23.92 o 
   2   6  10      515.30      543.87     53.44 o 
   3   6  10     1374.21     1404.38     92.83 o 
   4   6  10      584.34      606.29     74.16 o 
   5   6  10      386.34      483.81     73.14 o 
   6   6  10       36.00       70.04     22.93 o 
   7   6  10        2.86       33.55     10.76 o 
   8   6  10       15.97       46.59     15.78 o 
   9   6  10       39.15       54.45     25.42 o 
  10   6  10       72.07       53.60     22.56 o 
  11   6  10        4.78       20.49     15.22 o 
  12   6  10        7.11        3.44     19.45 o 
  -9   7  10       25.74       18.07     25.67 o 
  -8   7  10       40.73      -34.90     36.58 o 
  -7   7  10        0.84       63.98     35.30 o 
  -6   7  10        0.43       17.13     26.61 o 
  -5   7  10       94.70      137.04     38.56 o 
  -4   7  10      183.34      157.91     25.23 o 
  -3   7  10        9.37      -18.45     42.70 o 
  -2   7  10     1582.38     1749.83     72.94 o 
  -1   7  10      474.22      388.19     71.30 o 
   0   7  10        4.69       15.70     20.24 o 
   1   7  10      608.54      640.75     39.96 o 
   2   7  10      226.61      182.24     40.85 o 
   3   7  10       39.88       47.48     21.06 o 
   4   7  10      183.38      167.37     25.28 o 
   5   7  10      674.67      623.53    121.68 o 
   6   7  10       52.27       31.01     15.22 o 
   7   7  10        6.37       20.14     14.23 o 
   8   7  10      462.56      451.14     64.23 o 
   9   7  10       13.20        1.69     29.35 o 
  10   7  10      261.67      250.50     26.76 o 
  11   7  10       14.30        3.27     14.42 o 
  12   7  10       92.48       51.04     28.39 o 
  -9   8  10        3.80       33.08     33.91 o 
  -8   8  10       12.69      -15.40     31.00 o 
  -7   8  10        1.72       21.57     37.57 o 
  -6   8  10        1.22       27.25     28.14 o 
  -5   8  10        9.50      -23.94     35.54 o 
  -4   8  10      422.28      386.11     38.10 o 
  -3   8  10       65.51       52.71     17.88 o 
  -2   8  10       99.26      114.67     30.76 o 
  -1   8  10     1184.46     1368.64     74.59 o 
   0   8  10       42.16       41.69     16.92 o 
   1   8  10        6.92       23.11     14.34 o 
   2   8  10      268.52      232.86     37.56 o 
   3   8  10      160.38      164.69     52.18 o 
   4   8  10      397.47      443.54     58.65 o 
   5   8  10        1.52      -10.80     19.63 o 
   6   8  10     1006.90     1158.21     37.01 o 
   7   8  10       35.69       60.09     27.30 o 
   8   8  10      376.75      333.24     63.08 o 
   9   8  10       53.50       43.57     18.35 o 
  10   8  10       23.71       33.70     12.86 o 
  11   8  10       45.76       31.94     18.60 o 
  -8   9  10       14.64       16.44     40.83 o 
  -7   9  10        3.75      106.93     42.95 o 
  -6   9  10        1.63       -0.84     32.43 o 
  -5   9  10       26.30       67.88     41.62 o 
  -4   9  10       46.93       41.71     16.29 o 
  -3   9  10       79.36       80.21     21.52 o 
  -2   9  10      243.08      206.21     48.70 o 
  -1   9  10      355.55      449.06    100.59 o 
   0   9  10      295.81      300.36     54.68 o 
   1   9  10       39.09       43.40     19.89 o 
   2   9  10        8.42        5.18     30.04 o 
   3   9  10      289.20      267.60     37.98 o 
   4   9  10      164.09      173.73     31.95 o 
   5   9  10      247.45      228.28     47.22 o 
   6   9  10       37.52       17.98     20.04 o 
   7   9  10       61.57       58.96     30.53 o 
   8   9  10        7.08       15.21     12.44 o 
   9   9  10       37.86       36.75     13.47 o 
  10   9  10        4.59        1.60     10.28 o 
  11   9  10        1.84       15.55     17.67 o 
  -7  10  10       16.15       27.40     21.67 o 
  -6  10  10       11.17      -39.99     39.99 o 
  -5  10  10        0.77      -29.77     39.00 o 
  -4  10  10        1.11       41.57     35.05 o 
  -3  10  10        0.44       30.62     12.54 o 
  -2  10  10       86.93       81.78     39.01 o 
  -1  10  10      525.57      531.58     76.72 o 
   0  10  10      405.54      342.42     62.76 o 
   1  10  10       52.13      120.24     22.38 o 
   2  10  10        1.81       14.92     17.77 o 
   3  10  10        3.88      -13.81     19.76 o 
   4  10  10        0.52       -5.22     18.66 o 
   5  10  10        0.37      -14.69     19.57 o 
   6  10  10       20.85       42.79     14.71 o 
   7  10  10      149.05      181.08     48.31 o 
   8  10  10        5.63        5.98     19.10 o 
   9  10  10      129.67      143.56     79.43 o 
  10  10  10       66.57       65.21     55.78 o 
  -6  11  10       18.05      -28.73     35.84 o 
  -5  11  10        0.59       -2.02     36.83 o 
  -4  11  10       24.66       54.94     36.93 o 
  -3  11  10      131.46      137.88     54.25 o 
  -2  11  10      107.53       96.62     26.31 o 
  -1  11  10       33.96       45.25     24.14 o 
   0  11  10      859.59      846.98     70.05 o 
   1  11  10       96.04       54.04     33.10 o 
   2  11  10      132.06      152.06     25.50 o 
   3  11  10        8.10       37.54     21.35 o 
   4  11  10        2.37       19.88     13.76 o 
   5  11  10        0.64       22.70     20.09 o 
   6  11  10        7.30       -0.39     13.33 o 
   7  11  10       68.17       42.23     18.77 o 
   8  11  10        0.34       -8.56     21.52 o 
   9  11  10       54.14       93.90     44.63 o 
  -4  12  10        4.15        7.11     33.37 o 
  -3  12  10       15.01       32.24     33.72 o 
  -2  12  10       79.21       75.04     28.83 o 
  -1  12  10        0.33        2.13     28.02 o 
   0  12  10      184.30      165.21     32.86 o 
   1  12  10      162.07      137.91     34.83 o 
   2  12  10      168.25      215.59     55.45 o 
   3  12  10      241.96      245.32     74.47 o 
   4  12  10       12.82        5.24     15.03 o 
   5  12  10        2.04       32.42     19.81 o 
   6  12  10       50.61       81.47     40.80 o 
   7  12  10        3.21       26.20     15.95 o 
   8  12  10       19.31       -0.15     33.91 o 
  -2  13  10        6.95       19.75     32.19 o 
  -1  13  10      198.88      140.20     52.58 o 
   0  13  10        0.80       14.24     15.13 o 
   1  13  10      186.04      174.43     28.00 o 
   2  13  10       53.79       82.61     14.28 o 
   3  13  10      127.25      125.19     19.80 o 
   4  13  10       15.69       44.71     17.41 o 
   5  13  10       16.19        6.86     29.35 o 
   6  13  10        5.46        8.83     11.30 o 
  -3 -12  11       68.13       60.72     37.96 o 
  -2 -12  11        1.13       -3.31     27.89 o 
  -1 -12  11        0.19      -20.14     25.47 o 
   0 -12  11        8.71       17.48     24.58 o 
   1 -12  11       38.04       19.35     18.31 o 
   2 -12  11        7.14       23.89     32.09 o 
  -5 -11  11       28.08       -3.60     31.20 o 
  -4 -11  11        9.89       37.81     17.38 o 
  -3 -11  11      109.30       94.24     36.19 o 
  -2 -11  11      189.71      214.25     60.08 o 
  -1 -11  11        2.65       24.14     28.19 o 
   0 -11  11        4.44       58.06     27.79 o 
   1 -11  11        0.36       35.45     21.33 o 
   2 -11  11       64.14       48.82     46.95 o 
   3 -11  11       27.16       25.84     23.77 o 
   4 -11  11       50.88       11.75     26.90 o 
   5 -11  11       49.73       11.65     30.61 o 
  -7 -10  11       55.05       63.16     23.79 o 
  -6 -10  11        0.12       50.90     25.43 o 
  -5 -10  11        4.47       31.34     17.13 o 
  -4 -10  11       89.29       89.94     31.40 o 
  -3 -10  11       69.40       77.60     18.57 o 
  -2 -10  11      415.69      483.94    119.66 o 
  -1 -10  11       36.86       -5.13     30.41 o 
   0 -10  11      145.78      133.88     24.39 o 
   1 -10  11      114.75      143.11     28.98 o 
   2 -10  11       58.66       50.44     15.62 o 
   3 -10  11       90.66       72.97     18.73 o 
   4 -10  11       18.10       60.33     13.25 o 
   5 -10  11       20.04       50.35     27.45 o 
   6 -10  11       87.61      129.19     31.00 o 
   7 -10  11        1.07       19.89     25.28 o 
  -8  -9  11        4.57       40.78     20.10 o 
  -7  -9  11        0.93       16.95     19.94 o 
  -6  -9  11        7.10      -21.96     24.35 o 
  -5  -9  11       23.40       28.55     15.18 o 
  -4  -9  11       72.00       97.31     25.92 o 
  -3  -9  11       19.88       34.33     19.59 o 
  -2  -9  11      222.37      250.21     55.44 o 
  -1  -9  11       18.80       67.39     30.95 o 
   0  -9  11        0.20       -3.74     27.84 o 
   1  -9  11       36.45       28.78     27.72 o 
   2  -9  11        6.36       33.55     13.15 o 
   3  -9  11       22.10        9.39     11.55 o 
   4  -9  11      187.97      160.02     28.51 o 
   5  -9  11       46.24       54.38     28.98 o 
   6  -9  11        0.35       53.27     24.34 o 
   7  -9  11        5.33       91.82     40.92 o 
   8  -9  11      177.85      201.07     35.74 o 
  -9  -8  11       18.74       40.91     15.39 o 
  -8  -8  11       48.83       75.34     19.47 o 
  -7  -8  11        0.09       16.02     26.51 o 
  -6  -8  11       46.63       63.75     30.31 o 
  -5  -8  11       15.93       47.96     19.48 o 
  -4  -8  11       53.32       32.14     35.20 o 
  -3  -8  11       30.55       44.52     22.62 o 
  -2  -8  11      409.26      408.19     62.79 o 
  -1  -8  11      154.61      139.75     16.26 o 
   0  -8  11      154.52      189.93     27.28 o 
   1  -8  11        8.16       37.88     18.05 o 
   2  -8  11      167.06      134.47     25.75 o 
   3  -8  11      139.95      107.23     24.25 o 
   4  -8  11       54.86       81.56     23.42 o 
   5  -8  11        0.54       32.43     17.74 o 
   6  -8  11        0.46       35.69     32.98 o 
   7  -8  11       89.42       57.46     25.87 o 
   8  -8  11       44.88       34.11     34.80 o 
   9  -8  11       82.80      209.61     49.56 o 
 -10  -7  11        1.19       13.11     19.35 o 
  -9  -7  11      143.33      156.95     35.04 o 
  -8  -7  11      122.71      114.18     38.21 o 
  -7  -7  11       17.90       27.35     12.30 o 
  -6  -7  11        5.76       28.60     28.85 o 
  -5  -7  11       39.62       18.31     20.47 o 
  -4  -7  11       59.01       14.53     25.62 o 
  -3  -7  11     1158.11     1215.65     76.76 o 
  -2  -7  11        4.00       -4.04      9.71 o 
  -1  -7  11      742.14      679.69     20.55 o 
   0  -7  11      230.26      232.91     33.09 o 
   1  -7  11        3.83        5.38     12.92 o 
   2  -7  11        0.63      -10.97     15.84 o 
   3  -7  11       13.91       26.67     21.33 o 
   4  -7  11      112.69      117.74     41.59 o 
   5  -7  11       16.24       37.65     36.16 o 
   6  -7  11       45.28       31.24     25.67 o 
   7  -7  11       34.45       23.84     21.67 o 
   8  -7  11        2.20       32.58     30.85 o 
   9  -7  11      178.39      184.88     56.62 o 
  10  -7  11       45.26       26.31     37.96 o 
 -10  -6  11       48.00       45.31     17.35 o 
  -9  -6  11      313.90      273.22     56.71 o 
  -8  -6  11      268.48      306.48     42.24 o 
  -7  -6  11        8.47       -3.39     21.47 o 
  -6  -6  11      131.61      138.57     30.39 o 
  -5  -6  11        1.66       11.78     34.36 o 
  -4  -6  11      194.47      164.82     21.59 o 
  -3  -6  11       23.10       27.46     17.12 o 
  -2  -6  11      547.02      492.33     35.34 o 
  -1  -6  11      697.20      747.79     79.18 o 
   0  -6  11      216.94      220.41     26.67 o 
   1  -6  11      211.84      222.85     35.93 o 
   2  -6  11        1.63       19.92     26.04 o 
   3  -6  11      528.00      531.74     60.23 o 
   4  -6  11       68.51       50.52     18.24 o 
   5  -6  11       24.87       37.37     16.32 o 
   6  -6  11       12.64       22.80     11.30 o 
   7  -6  11        1.16      -12.04     33.84 o 
   8  -6  11       32.76       75.48     23.65 o 
   9  -6  11      227.09      316.74    101.20 o 
  10  -6  11      303.43      431.27     44.38 o 
 -10  -5  11        2.01        8.80     13.93 o 
  -9  -5  11        5.34       31.98     13.70 o 
  -8  -5  11      302.52      297.55     50.71 o 
  -7  -5  11      211.85      211.49     31.83 o 
  -6  -5  11        1.27       11.06     18.75 o 
  -5  -5  11      417.93      451.63     70.25 o 
  -4  -5  11       42.63       48.77     24.98 o 
  -3  -5  11        0.18        4.09      7.31 o 
  -2  -5  11      305.14      290.52     30.19 o 
  -1  -5  11      443.92      473.16     18.16 o 
   0  -5  11      215.85      196.92     27.50 o 
   1  -5  11      432.20      396.21     43.46 o 
   2  -5  11      253.48      268.04     34.92 o 
   3  -5  11        6.39       29.56     14.34 o 
   4  -5  11       95.09       79.16     18.43 o 
   5  -5  11       21.64       21.55     15.31 o 
   6  -5  11        0.33       16.98     24.31 o 
   7  -5  11       48.07        3.61     38.33 o 
   8  -5  11      153.41      184.53     55.19 o 
   9  -5  11        4.45       12.59     30.95 o 
  10  -5  11      160.42       98.49     43.89 o 
  11  -5  11        8.41      -33.57     35.54 o 
 -11  -4  11       17.53       14.81     12.29 o 
 -10  -4  11        0.26       35.65     17.73 o 
  -9  -4  11       39.48       36.38      9.89 o 
  -8  -4  11       40.48       43.17     23.53 o 
  -7  -4  11      577.08      641.83     50.21 o 
  -6  -4  11       88.73       83.66     13.85 o 
  -5  -4  11       46.57       68.68     23.84 o 
  -4  -4  11       31.93       39.82     10.29 o 
  -3  -4  11        7.79       24.51     12.67 o 
  -2  -4  11      249.02      264.47     22.13 o 
  -1  -4  11      861.60      925.11     60.63 o 
   0  -4  11      422.10      444.46     21.74 o 
   1  -4  11      142.57      144.51     20.44 o 
   2  -4  11      108.23       88.42     25.02 o 
   3  -4  11       57.40       72.51     26.31 o 
   4  -4  11        9.68       14.26     37.94 o 
   5  -4  11      410.11      395.63     53.76 o 
   6  -4  11      252.56      227.20     27.00 o 
   7  -4  11        0.12       27.29     20.54 o 
   8  -4  11       20.98       39.35     17.83 o 
   9  -4  11       89.57       93.99     30.85 o 
  10  -4  11       76.83       58.75     31.05 o 
  11  -4  11      258.96      236.12     74.79 o 
  12  -4  11        2.42       20.68     23.10 o 
 -11  -3  11       89.05       56.08     42.46 o 
 -10  -3  11       22.26       36.86     15.42 o 
  -9  -3  11      215.80      208.32     70.40 o 
  -8  -3  11      149.43      165.87     30.98 o 
  -7  -3  11      398.19      451.00     65.89 o 
  -6  -3  11      236.88      234.44     33.37 o 
  -5  -3  11       13.41        6.31      5.34 o 
  -4  -3  11       71.71       69.47     11.20 o 
  -3  -3  11      426.18      403.11     25.57 o 
  -2  -3  11      237.17      198.50     28.19 o 
  -1  -3  11        8.15       20.58     10.45 o 
   0  -3  11      732.00      765.70     39.20 o 
   1  -3  11       36.85       33.45      8.90 o 
   2  -3  11      204.92      190.93     24.83 o 
   3  -3  11      188.63      194.66     21.84 o 
   4  -3  11      123.98      158.66     29.01 o 
   5  -3  11      122.88      101.40     25.23 o 
   6  -3  11        9.01       24.56     12.45 o 
   7  -3  11       58.91       15.49     21.25 o 
   8  -3  11      111.19      107.68     19.08 o 
   9  -3  11       12.26        9.60     20.14 o 
  10  -3  11       43.45       96.71     37.42 o 
  11  -3  11      141.60      156.29     42.31 o 
  12  -3  11       30.27       38.65     26.76 o 
 -11  -2  11        5.53      -17.62     33.57 o 
 -10  -2  11        5.29       10.60     11.47 o 
  -9  -2  11        1.58       33.20     11.91 o 
  -8  -2  11       32.36       66.84     19.48 o 
  -7  -2  11      186.93      166.24     31.26 o 
  -6  -2  11      103.07       89.11     19.02 o 
  -5  -2  11      154.27      167.59     26.36 o 
  -4  -2  11       13.95       22.05      8.48 o 
  -3  -2  11      142.00      138.96     18.68 o 
  -2  -2  11      317.91      292.01     32.56 o 
  -1  -2  11      305.08      317.01     28.90 o 
   0  -2  11        2.79       25.17      9.91 o 
   1  -2  11      192.21      160.65     22.39 o 
   2  -2  11      476.61      516.68     36.14 o 
   3  -2  11      335.48      309.80     75.58 o 
   4  -2  11      509.31      512.65     41.52 o 
   5  -2  11      303.42      324.63     42.04 o 
   6  -2  11      413.26      415.71     62.39 o 
   7  -2  11       17.14       20.88     44.01 o 
   8  -2  11        1.11       34.36     17.08 o 
   9  -2  11       25.04       10.70     20.40 o 
  10  -2  11        9.48        8.39     22.07 o 
  11  -2  11        0.48       34.31     31.40 o 
  12  -2  11        4.19      -18.31     27.94 o 
 -11  -1  11        5.84      -33.22     33.22 o 
 -10  -1  11       18.31       18.51     30.31 o 
  -9  -1  11       11.23       30.92     13.68 o 
  -8  -1  11       23.82       47.56     38.68 o 
  -7  -1  11      167.05      168.16     23.44 o 
  -6  -1  11      731.50      757.51     41.27 o 
  -5  -1  11      150.45      159.03     20.24 o 
  -4  -1  11      200.74      218.74     27.21 o 
  -3  -1  11       54.53       50.25      9.86 o 
  -2  -1  11      172.37      181.63     30.61 o 
  -1  -1  11       92.47       83.46     11.29 o 
   0  -1  11      149.64      136.46     21.19 o 
   1  -1  11      563.76      569.40     25.46 o 
   2  -1  11      166.74      202.58     25.45 o 
   3  -1  11      969.63     1057.29     42.50 o 
   4  -1  11      261.22      252.86     33.33 o 
   5  -1  11      719.06      808.32     74.99 o 
   6  -1  11     1118.86     1082.01     91.92 o 
   7  -1  11       68.48       67.25     30.19 o 
   8  -1  11      478.91      461.57     84.70 o 
   9  -1  11        2.97       39.22     13.72 o 
  10  -1  11        1.54       -0.16     16.36 o 
  11  -1  11       17.89       72.86     44.87 o 
  12  -1  11        0.18        5.73     28.53 o 
  13  -1  11       85.27       22.12     25.72 o 
 -11   0  11       11.73       76.57     28.68 o 
 -10   0  11        7.61       35.99     21.43 o 
  -9   0  11       13.04       17.56     11.81 o 
  -8   0  11      694.06      635.72     59.61 o 
  -7   0  11      363.04      360.20     18.91 o 
  -6   0  11     1487.70     1703.02     70.42 o 
  -5   0  11      335.41      339.64     42.26 o 
  -4   0  11      371.30      340.02     51.83 o 
  -3   0  11      110.77      130.82     20.38 o 
  -2   0  11        1.13       17.20     19.78 o 
  -1   0  11       34.21       31.31     12.47 o 
   0   0  11        0.52       29.14      7.26 o 
   1   0  11        0.34        2.80     16.11 o 
   2   0  11        1.27        4.96     11.16 o 
   3   0  11       29.36       32.97     16.30 o 
   4   0  11      688.92      671.79     34.04 o 
   5   0  11        0.75        1.41      7.95 o 
   6   0  11      708.71      796.30     86.61 o 
   7   0  11       50.67       70.15     21.76 o 
   8   0  11       89.09       46.61     13.50 o 
   9   0  11       19.29      -14.11     38.23 o 
  10   0  11        4.42       33.52     21.40 o 
  11   0  11        3.93       71.48     28.93 o 
  12   0  11      231.31      189.96     35.05 o 
  13   0  11       29.39       73.95     30.85 o 
  -9   1  11       80.45       51.29     26.07 o 
  -8   1  11       12.60        9.17      9.62 o 
  -7   1  11       68.52       91.40     19.40 o 
  -6   1  11      625.85      775.91     61.19 o 
  -5   1  11      193.50      213.97     30.44 o 
  -4   1  11      265.98      252.34     41.12 o 
  -3   1  11      583.49      665.97     32.84 o 
  -2   1  11        6.20        0.54     10.82 o 
  -1   1  11      313.18      321.84     27.09 o 
   0   1  11      134.91      151.17     28.08 o 
   1   1  11       74.55      102.07     21.28 o 
   2   1  11      106.91      107.71     18.19 o 
   3   1  11      548.94      547.46     16.87 o 
   4   1  11      916.53      890.45     45.79 o 
   5   1  11       44.46       50.32     14.72 o 
   6   1  11      474.62      503.44     51.88 o 
   7   1  11      619.71      631.64     79.58 o 
   8   1  11      140.29      195.24     40.92 o 
   9   1  11        0.53       19.97     32.63 o 
  10   1  11        0.24       38.30     70.03 o 
  11   1  11        4.52       20.11     11.68 o 
  12   1  11      195.43      245.45     65.26 o 
  13   1  11        0.22       20.54     24.04 o 
  -9   2  11        5.92      -18.46     20.34 o 
  -8   2  11       66.52       80.32     20.19 o 
  -7   2  11      302.86      287.46     43.25 o 
  -6   2  11      107.25      110.03     29.77 o 
  -5   2  11      613.35      668.86     62.08 o 
  -4   2  11       27.98       14.54     48.80 o 
  -3   2  11      329.11      318.66     49.70 o 
  -2   2  11       45.34       80.12     18.72 o 
  -1   2  11      105.28      106.94     21.24 o 
   0   2  11      173.47      180.58     25.36 o 
   1   2  11      598.10      702.18     41.32 o 
   2   2  11        1.30       17.65      8.38 o 
   3   2  11     2574.24     2712.87     70.43 o 
   4   2  11      135.96      104.66     32.41 o 
   5   2  11      592.31      567.49     61.41 o 
   6   2  11       66.65       28.40     28.36 o 
   7   2  11      591.24      569.57     26.27 o 
   8   2  11       17.63       33.64     12.29 o 
   9   2  11        2.04       13.79     15.36 o 
  10   2  11       16.18       15.87     20.31 o 
  11   2  11        0.67       31.35     21.35 o 
  12   2  11        0.49       17.80     13.59 o 
  13   2  11       56.70       60.18     19.75 o 
 -10   3  11        0.25       30.80     20.68 o 
  -9   3  11        8.47       28.73     21.33 o 
  -8   3  11       63.87       38.60     26.21 o 
  -7   3  11       63.28       50.77     14.98 o 
  -6   3  11      180.25      210.48     32.79 o 
  -5   3  11      333.33      358.07     27.11 o 
  -4   3  11      768.27      842.13     71.73 o 
  -3   3  11      963.01     1029.58     54.14 o 
  -2   3  11      243.28      312.35     39.93 o 
  -1   3  11       57.50       57.05     14.44 o 
   0   3  11      244.27      248.70     40.98 o 
   1   3  11       60.48       76.68     21.29 o 
   2   3  11       64.23       48.84     10.13 o 
   3   3  11      141.83      178.48     40.43 o 
   4   3  11       66.65       64.75     29.60 o 
   5   3  11     1115.06     1081.96     48.64 o 
   6   3  11      379.33      354.55     56.83 o 
   7   3  11      328.22      322.59     43.34 o 
   8   3  11      651.55      576.59     48.45 o 
   9   3  11        0.21       27.78     15.89 o 
  10   3  11      146.00      123.95     28.95 o 
  11   3  11        4.52       15.43     12.04 o 
  12   3  11       24.30       33.95     16.23 o 
  13   3  11       13.88       59.14     22.07 o 
 -10   4  11       25.29       67.63     26.56 o 
  -9   4  11        1.80       15.99     29.87 o 
  -8   4  11       64.43       43.84     19.20 o 
  -7   4  11      363.97      336.43     85.50 o 
  -6   4  11       29.93       29.92     21.35 o 
  -5   4  11      469.86      534.63     72.84 o 
  -4   4  11     1870.04     1940.59     86.63 o 
  -3   4  11        1.08       -5.93     13.90 o 
  -2   4  11      358.43      367.45     56.99 o 
  -1   4  11      202.16      190.71     32.81 o 
   0   4  11      221.89      213.76     35.53 o 
   1   4  11      330.72      339.77     51.58 o 
   2   4  11      130.01      116.77     26.58 o 
   3   4  11       11.54       21.88     24.16 o 
   4   4  11      571.22      669.62     37.43 o 
   5   4  11      169.90      166.39     25.69 o 
   6   4  11     1022.25      900.19     53.57 o 
   7   4  11       42.90       32.14     16.48 o 
   8   4  11      964.53     1008.38     85.63 o 
   9   4  11       91.18       78.72     19.18 o 
  10   4  11        0.56       47.99     25.89 o 
  11   4  11       13.10       30.05     19.06 o 
  12   4  11        1.50       18.39     14.09 o 
  13   4  11        0.26      -13.92     21.43 o 
 -10   5  11       31.86       41.86     29.22 o 
  -9   5  11        0.08        0.05     25.42 o 
  -8   5  11        0.06       36.04     35.15 o 
  -7   5  11       17.47       66.74     29.77 o 
  -6   5  11        0.70       23.80     13.78 o 
  -5   5  11      173.07      175.10     30.66 o 
  -4   5  11        5.65       -1.44     29.97 o 
  -3   5  11     1435.55     1587.48    140.74 o 
  -2   5  11       39.88       44.21     43.05 o 
  -1   5  11      180.00      175.72     24.24 o 
   0   5  11      324.12      333.07     44.84 o 
   1   5  11      304.24      322.00     49.84 o 
   2   5  11       23.90       29.99     20.78 o 
   3   5  11      132.15      139.39     24.23 o 
   4   5  11       38.91       58.56     19.78 o 
   5   5  11       22.33       26.77     12.76 o 
   6   5  11       39.34       36.46     16.71 o 
   7   5  11       11.04       21.37     12.21 o 
   8   5  11      165.17      169.86     31.58 o 
   9   5  11        9.70       20.21     24.39 o 
  10   5  11       33.83       45.00     11.81 o 
  11   5  11        2.78       13.93     11.40 o 
  12   5  11        6.79       18.57     11.43 o 
  -9   6  11       22.28       62.00     34.41 o 
  -8   6  11        1.06       67.78     23.94 o 
  -7   6  11        4.02       21.28     31.69 o 
  -6   6  11        0.06       19.89     20.44 o 
  -5   6  11       29.49       29.09     16.42 o 
  -4   6  11       10.87       20.62     15.18 o 
  -3   6  11      324.43      263.50     42.43 o 
  -2   6  11      884.55      994.29     51.48 o 
  -1   6  11      262.90      281.10     35.42 o 
   0   6  11       18.27       37.95     26.59 o 
   1   6  11       67.72       74.65     20.53 o 
   2   6  11      435.60      437.95     61.09 o 
   3   6  11      856.01      889.34     51.56 o 
   4   6  11       38.17       28.48     19.89 o 
   5   6  11      109.98       93.00     23.58 o 
   6   6  11        9.83       15.71     24.66 o 
   7   6  11      262.93      294.05     41.51 o 
   8   6  11       21.30       32.52     13.80 o 
   9   6  11      179.42      139.05     22.73 o 
  10   6  11        0.18       27.09     37.07 o 
  11   6  11        1.98       -2.81     12.48 o 
  12   6  11        8.98       20.71     13.28 o 
  -9   7  11      106.75      107.47     24.78 o 
  -8   7  11       21.54      103.87     41.37 o 
  -7   7  11       12.17       -0.10     34.06 o 
  -6   7  11        0.06       43.20     29.08 o 
  -5   7  11       12.82       11.11     35.59 o 
  -4   7  11        0.83        2.05     19.92 o 
  -3   7  11      209.08      214.33     34.14 o 
  -2   7  11      729.90      791.15     94.56 o 
  -1   7  11      126.20       85.15     34.43 o 
   0   7  11      479.18      539.53     74.02 o 
   1   7  11      843.88      842.75     55.66 o 
   2   7  11       19.68       12.77     18.78 o 
   3   7  11      204.59      181.47     30.50 o 
   4   7  11       26.30       31.28     18.46 o 
   5   7  11       55.77       43.99     21.99 o 
   6   7  11      240.26      227.62     48.20 o 
   7   7  11      169.75      179.92     42.53 o 
   8   7  11      127.20      179.22     29.83 o 
   9   7  11      151.82      212.63     33.08 o 
  10   7  11       11.18       15.40     20.23 o 
  11   7  11       11.09      -15.65     15.65 o 
  12   7  11       43.31       50.01     18.51 o 
  -8   8  11      174.90      211.98     47.05 o 
  -7   8  11        3.54      -16.88     31.94 o 
  -6   8  11       49.03       74.35     48.43 o 
  -5   8  11       21.00       -3.21     33.72 o 
  -4   8  11       25.49       44.47     19.55 o 
  -3   8  11       13.49       24.25     31.67 o 
  -2   8  11     1322.43     1169.50     38.02 o 
  -1   8  11      897.85      889.86     72.80 o 
   0   8  11      212.31      203.39     41.71 o 
   1   8  11      123.15      155.17     22.48 o 
   2   8  11      245.35      195.58     32.91 o 
   3   8  11      415.82      523.39     69.15 o 
   4   8  11      117.49      136.52     27.97 o 
   5   8  11       14.44       24.84     15.77 o 
   6   8  11       22.57       55.12     24.45 o 
   7   8  11      424.96      504.50     58.46 o 
   8   8  11       41.09       36.51     12.07 o 
   9   8  11      357.05      388.85     96.39 o 
  10   8  11       11.41       48.91     13.28 o 
  11   8  11        0.25       10.17     21.75 o 
  -7   9  11       18.62       49.02     38.60 o 
  -6   9  11        8.12      -21.18     32.68 o 
  -5   9  11        6.98       30.66     38.31 o 
  -4   9  11       23.50       49.86     31.35 o 
  -3   9  11        6.52       10.98     12.37 o 
  -2   9  11       45.19       69.83     20.52 o 
  -1   9  11      275.35      280.73     22.79 o 
   0   9  11      160.74      204.74     30.27 o 
   1   9  11       20.59       51.67     19.56 o 
   2   9  11      168.21      166.77     39.17 o 
   3   9  11      174.33      161.55     34.26 o 
   4   9  11       46.87       41.61     11.07 o 
   5   9  11       30.59       23.39     30.88 o 
   6   9  11      111.88      114.86     25.68 o 
   7   9  11      166.96      171.48     27.60 o 
   8   9  11      309.97      286.20     45.07 o 
   9   9  11       88.07       73.11     25.56 o 
  10   9  11      129.91      115.15     23.13 o 
  11   9  11        0.98       24.19     24.04 o 
  -6  10  11       48.28       19.80     42.50 o 
  -5  10  11        0.81       80.12     44.28 o 
  -4  10  11       74.63       52.77     21.82 o 
  -3  10  11        6.84       46.90     23.70 o 
  -2  10  11        5.61      -10.23     17.07 o 
  -1  10  11      286.93      248.35     41.06 o 
   0  10  11      144.13      178.84     23.58 o 
   1  10  11      360.41      361.22     55.97 o 
   2  10  11       79.92       69.72     19.77 o 
   3  10  11      119.57      161.15     41.37 o 
   4  10  11       17.92       10.55     20.05 o 
   5  10  11        0.69       25.31     13.59 o 
   6  10  11       45.74       32.85     22.51 o 
   7  10  11      219.03      213.45     37.28 o 
   8  10  11      148.52      128.64     27.18 o 
   9  10  11        5.43       11.17     13.16 o 
  10  10  11       71.58       66.25     45.12 o 
  -5  11  11        1.96       -8.74     37.02 o 
  -4  11  11        9.44       46.95     40.38 o 
  -3  11  11       37.68       36.63     44.58 o 
  -2  11  11        0.18      -10.24     15.27 o 
  -1  11  11       64.82       41.19     10.97 o 
   0  11  11      326.45      250.97     47.88 o 
   1  11  11       12.13       72.28     24.02 o 
   2  11  11      353.73      298.30     63.44 o 
   3  11  11       16.27       59.98     18.36 o 
   4  11  11       30.59       29.48     16.76 o 
   5  11  11        0.87       26.96     25.74 o 
   6  11  11      102.87       78.56     50.08 o 
   7  11  11        2.18       21.58     26.95 o 
   8  11  11        1.26       27.19     17.32 o 
   9  11  11       46.56       37.52     33.91 o 
  -3  12  11      119.85       82.69     32.04 o 
  -2  12  11       18.68       39.25     22.76 o 
  -1  12  11        8.96       39.37     18.60 o 
   0  12  11       45.92       63.68     17.69 o 
   1  12  11        6.50       33.89     17.30 o 
   2  12  11       69.36       80.81     36.09 o 
   3  12  11      136.58      166.21     24.51 o 
   4  12  11       13.61       33.80     15.69 o 
   5  12  11        0.26        2.19     13.93 o 
   6  12  11        2.09       22.61     16.39 o 
   7  12  11        0.49       14.95     10.93 o 
  -1  13  11        8.94       17.67     17.87 o 
   0  13  11        5.75        8.62     18.76 o 
   1  13  11       44.83       64.12     19.84 o 
   2  13  11      107.65      107.11     19.32 o 
   3  13  11      173.22      128.44     27.37 o 
   4  13  11        6.48       32.15     27.87 o 
   5  13  11       10.29       26.63     13.74 o 
  -4 -11  12       13.52      -12.59     29.42 o 
  -3 -11  12      152.23      134.08     47.69 o 
  -2 -11  12       71.91      116.55     93.75 o 
  -1 -11  12       87.09       85.80     22.96 o 
   0 -11  12      119.35      198.26     32.83 o 
   1 -11  12      136.19      126.97     36.04 o 
   2 -11  12       11.23       69.41     18.12 o 
   3 -11  12        1.20       14.82     16.25 o 
   4 -11  12       28.00       24.54     21.18 o 
  -6 -10  12       12.79       31.40     15.72 o 
  -5 -10  12        2.39       42.06     19.16 o 
  -4 -10  12       73.74       64.05     43.27 o 
  -3 -10  12       54.08       58.88     25.60 o 
  -2 -10  12      145.40      142.87     52.23 o 
  -1 -10  12       12.25       33.77     21.92 o 
   0 -10  12        3.53       16.74     27.05 o 
   1 -10  12      140.13      177.13     24.39 o 
   2 -10  12      114.02      118.88     25.82 o 
   3 -10  12       24.87       -5.20     24.34 o 
   4 -10  12        0.25       -7.16     14.73 o 
   5 -10  12        1.03       34.21     17.92 o 
   6 -10  12       64.81       31.99     35.40 o 
  -7  -9  12        2.54        3.02     17.48 o 
  -6  -9  12       10.32       14.17     19.85 o 
  -5  -9  12        5.81      -14.55     28.11 o 
  -4  -9  12       19.06       44.06     38.63 o 
  -3  -9  12       46.28       39.62     24.99 o 
  -2  -9  12      294.39      274.36     50.50 o 
  -1  -9  12      136.40       66.05     28.19 o 
   0  -9  12        6.98       40.18     15.20 o 
   1  -9  12      136.06      145.73     64.84 o 
   2  -9  12      468.23      495.30     53.43 o 
   3  -9  12       98.18      111.43     18.64 o 
   4  -9  12      174.96      185.00     22.42 o 
   5  -9  12       94.11       98.85     28.72 o 
   6  -9  12       20.54       -2.76     27.25 o 
   7  -9  12       63.56      107.77     55.24 o 
  -8  -8  12       61.21       48.88     17.13 o 
  -7  -8  12        1.76       17.01     17.40 o 
  -6  -8  12       27.05       54.72     17.80 o 
  -5  -8  12        0.24       20.95     16.55 o 
  -4  -8  12       10.23       45.02     17.86 o 
  -3  -8  12       82.52       90.40     28.44 o 
  -2  -8  12      549.29      547.35     89.42 o 
  -1  -8  12      840.38      882.54    146.75 o 
   0  -8  12      102.73      101.79     34.73 o 
   1  -8  12       86.86      103.43     37.59 o 
   2  -8  12      158.96      183.22     24.82 o 
   3  -8  12        0.71      -15.44     17.56 o 
   4  -8  12        1.31       29.29     19.44 o 
   5  -8  12        5.40       18.75     21.23 o 
   6  -8  12       61.85       36.38     22.31 o 
   7  -8  12        0.17       51.34     15.40 o 
   8  -8  12       95.07      135.61     42.95 o 
  -9  -7  12      137.30       82.21     24.60 o 
  -8  -7  12       85.44      136.25     35.14 o 
  -7  -7  12      194.06      173.49     40.47 o 
  -6  -7  12       12.88       28.41     17.47 o 
  -5  -7  12       25.90       46.51     30.39 o 
  -4  -7  12       28.36       31.31     17.93 o 
  -3  -7  12      115.48      112.46     36.01 o 
  -2  -7  12      216.16      235.08     34.41 o 
  -1  -7  12        0.79       12.94     10.22 o 
   0  -7  12      256.72      237.18     33.73 o 
   1  -7  12      118.36      112.68     19.38 o 
   2  -7  12       18.65       11.30     14.57 o 
   3  -7  12        9.72       33.75     18.39 o 
   4  -7  12       72.16      110.05     37.84 o 
   5  -7  12       91.59       55.29     26.07 o 
   6  -7  12        4.01       10.06     34.88 o 
   7  -7  12       14.26       61.76     31.69 o 
   8  -7  12        8.22       14.61     21.82 o 
   9  -7  12       23.04       79.68     33.37 o 
  -9  -6  12      436.39      467.20    127.21 o 
  -8  -6  12       72.94       79.63     52.87 o 
  -7  -6  12      147.24      196.15     34.16 o 
  -6  -6  12      121.47      179.55     29.99 o 
  -5  -6  12       67.89       83.55     34.78 o 
  -4  -6  12        3.23       12.69     20.88 o 
  -3  -6  12      443.28      440.11     69.08 o 
  -2  -6  12        5.13       14.76     14.27 o 
  -1  -6  12       22.78       39.71     13.39 o 
   0  -6  12       91.47       92.30     14.09 o 
   1  -6  12      221.23      216.85     31.10 o 
   2  -6  12      232.09      255.49     32.93 o 
   3  -6  12      779.98      765.30     30.43 o 
   4  -6  12        9.59       41.64     18.54 o 
   5  -6  12        5.97       -1.83     24.93 o 
   6  -6  12        0.36       13.96     21.50 o 
   7  -6  12       55.72       64.70     26.56 o 
   8  -6  12        7.26       99.23     36.88 o 
   9  -6  12       61.82       81.21     40.83 o 
  10  -6  12       21.62      -34.31     34.31 o 
 -10  -5  12        8.80       23.11     18.48 o 
  -9  -5  12      100.51       75.75     22.50 o 
  -8  -5  12      439.01      407.85     70.91 o 
  -7  -5  12      107.57      120.23     30.02 o 
  -6  -5  12      102.11      155.99     61.39 o 
  -5  -5  12        4.11        9.04     21.67 o 
  -4  -5  12        4.12       10.12     25.42 o 
  -3  -5  12       69.08       61.72     11.95 o 
  -2  -5  12      310.29      299.84     44.32 o 
  -1  -5  12       56.69       37.13     21.33 o 
   0  -5  12       53.13       52.86     13.26 o 
   1  -5  12      130.43      100.70     19.69 o 
   2  -5  12     1035.92     1199.21    104.14 o 
   3  -5  12       51.95       34.94     19.31 o 
   4  -5  12      207.97      274.49     42.32 o 
   5  -5  12        0.20       -6.46     26.66 o 
   6  -5  12      109.02       84.49     25.52 o 
   7  -5  12        8.03        3.39     14.91 o 
   8  -5  12       24.28        5.77     35.67 o 
   9  -5  12        3.01      -22.17     31.99 o 
  10  -5  12      127.06      141.58     44.73 o 
  11  -5  12       32.24      104.41     34.75 o 
 -10  -4  12       93.45       47.63     15.19 o 
  -9  -4  12        4.25       44.20     35.17 o 
  -8  -4  12      229.29      255.54     53.44 o 
  -7  -4  12      201.27      273.59     40.53 o 
  -6  -4  12      267.87      317.47     42.56 o 
  -5  -4  12      127.59      118.41     22.21 o 
  -4  -4  12       10.23       13.62     11.33 o 
  -3  -4  12        2.93       15.09      7.84 o 
  -2  -4  12       12.85        4.66      8.93 o 
  -1  -4  12       46.65       36.55     18.46 o 
   0  -4  12       95.00      118.65     17.81 o 
   1  -4  12      167.27      145.05     26.68 o 
   2  -4  12      247.97      306.26     40.14 o 
   3  -4  12       62.31       49.94     15.49 o 
   4  -4  12       25.55       40.57     14.21 o 
   5  -4  12       36.03       28.03     13.62 o 
   6  -4  12       69.86       83.54     28.95 o 
   7  -4  12       60.86       74.32     19.09 o 
   8  -4  12        3.43       -1.95     13.28 o 
  10  -4  12       18.84       68.52     37.81 o 
  11  -4  12        3.84       16.78     34.75 o 
 -10  -3  12       14.42       38.93     13.21 o 
  -9  -3  12        0.21        6.78     31.67 o 
  -8  -3  12       97.61      114.73     30.26 o 
  -7  -3  12       28.15       37.84     15.36 o 
  -6  -3  12       85.36       73.43     14.91 o 
  -5  -3  12      289.76      252.65     37.24 o 
  -4  -3  12      168.32      176.04     29.10 o 
  -3  -3  12      434.44      407.55     48.19 o 
  -2  -3  12        5.59       22.90     10.15 o 
  -1  -3  12       48.54       21.67     17.32 o 
   0  -3  12        2.93       -3.25     10.95 o 
   1  -3  12       66.06       75.14     15.52 o 
   2  -3  12      203.99      169.82     23.12 o 
   3  -3  12      993.41      977.82     43.82 o 
   4  -3  12      108.63      130.38     20.66 o 
   5  -3  12      139.09       98.85     27.98 o 
   6  -3  12       25.00       22.43     21.45 o 
   7  -3  12       30.61       12.69     13.05 o 
   8  -3  12      116.03       78.89     25.66 o 
   9  -3  12       35.95       30.38     12.98 o 
  10  -3  12        1.51      -31.50     31.50 o 
  11  -3  12        0.28       17.18     34.06 o 
  12  -3  12       26.55       61.31     32.04 o 
 -10  -2  12       89.63       52.58     34.70 o 
  -9  -2  12       53.82       70.61     16.05 o 
  -8  -2  12      181.17      196.63     35.27 o 
  -7  -2  12      265.73      240.10     33.78 o 
  -6  -2  12       64.27       48.21     13.21 o 
  -5  -2  12      511.82      541.69     33.43 o 
  -4  -2  12     1048.67     1113.64     47.08 o 
  -3  -2  12      806.79      827.29     58.58 o 
  -2  -2  12     1953.36     2064.63     61.56 o 
  -1  -2  12      231.45      228.37     23.75 o 
   0  -2  12      208.21      202.56     23.52 o 
   1  -2  12        1.03        7.26      8.82 o 
   2  -2  12      860.34      788.84     27.20 o 
   3  -2  12      716.57      784.99     48.83 o 
   4  -2  12      560.82      585.11     58.82 o 
   5  -2  12      566.67      614.63     41.74 o 
   6  -2  12       38.68       52.68     44.31 o 
   7  -2  12       78.15       72.11     18.26 o 
   8  -2  12      101.45       47.64     21.90 o 
   9  -2  12       11.51       19.98     18.51 o 
  10  -2  12       51.61       56.48     24.58 o 
  11  -2  12       29.95       20.93     33.72 o 
  12  -2  12       35.77      -18.56     31.40 o 
 -11  -1  12       36.13       79.83     43.79 o 
 -10  -1  12       62.91       52.92     33.37 o 
  -9  -1  12       50.79       52.70     13.25 o 
  -8  -1  12        8.08       25.44     14.89 o 
  -7  -1  12      471.87      454.67     74.68 o 
  -6  -1  12      722.20      755.18     33.79 o 
  -5  -1  12      514.95      547.67     57.29 o 
  -4  -1  12      573.73      561.27     52.12 o 
  -3  -1  12       22.29       36.73     18.87 o 
  -2  -1  12        5.06        3.18     24.82 o 
  -1  -1  12      136.75      198.48     45.28 o 
   0  -1  12      495.04      555.31     31.99 o 
   1  -1  12      388.58      415.72     48.73 o 
   2  -1  12       91.51       87.26     15.74 o 
   3  -1  12      856.86      951.15     41.21 o 
   4  -1  12      242.28      280.89     53.49 o 
   5  -1  12     2260.17     2388.25     86.74 o 
   6  -1  12      135.09      115.90     22.93 o 
   7  -1  12      125.80      146.73     25.50 o 
   8  -1  12      180.18      186.17     28.44 o 
   9  -1  12        0.13        1.34     12.72 o 
  10  -1  12        8.92        4.56     16.77 o 
  11  -1  12       63.48       74.94     15.11 o 
  12  -1  12      131.75      155.06     42.26 o 
 -11   0  12       81.19       43.44     22.07 o 
 -10   0  12       86.07      108.06     52.72 o 
  -9   0  12        2.93      -31.15     31.15 o 
  -8   0  12       14.11        2.95     25.20 o 
  -7   0  12      156.35      142.17     20.42 o 
  -6   0  12        3.30       -1.09      8.40 o 
  -5   0  12      193.95      187.95     24.92 o 
  -4   0  12      489.17      538.13     64.01 o 
  -3   0  12      166.41      191.37     26.90 o 
  -2   0  12       79.80       90.04     16.73 o 
  -1   0  12        1.22       17.98     11.26 o 
   0   0  12      124.62       81.25     14.18 o 
   1   0  12       80.69      110.32     20.94 o 
   2   0  12      132.01      149.29     26.61 o 
   3   0  12     1580.88     1644.94     94.19 o 
   4   0  12       65.51       45.83     26.99 o 
   5   0  12       47.00       18.03     26.16 o 
   6   0  12      933.43     1002.33     49.21 o 
   7   0  12      127.63      171.82     38.21 o 
   8   0  12      266.13      183.89     30.66 o 
   9   0  12       56.38       60.86     16.06 o 
  10   0  12        7.93      -10.30     17.35 o 
  11   0  12       30.19       20.78     11.03 o 
  12   0  12        1.45       29.87     19.35 o 
 -11   1  12       53.56      -24.63     30.41 o 
 -10   1  12        3.22        9.68     26.21 o 
  -8   1  12       37.42       36.75     27.15 o 
  -7   1  12       60.03       31.28      7.75 o 
  -6   1  12      133.25      110.79     16.81 o 
  -5   1  12       18.34       31.22     15.30 o 
  -4   1  12      293.09      320.93     36.61 o 
  -3   1  12      881.89      936.71     66.97 o 
  -2   1  12      485.65      541.60     40.70 o 
  -1   1  12       40.73       46.10     12.21 o 
   0   1  12        7.17       14.64     15.77 o 
   1   1  12      826.09      850.94     44.33 o 
   2   1  12      773.37      846.36     52.92 o 
   3   1  12        2.98        1.73      9.46 o 
   4   1  12      847.18      896.19     40.18 o 
   5   1  12       31.52       53.32     24.21 o 
   6   1  12      257.48      278.61     41.81 o 
   7   1  12       29.12       59.41     18.55 o 
   8   1  12       73.15       84.58     18.95 o 
   9   1  12        3.71       20.05     18.54 o 
  10   1  12       27.55       46.27     16.24 o 
  11   1  12        0.07       23.34     18.81 o 
  12   1  12       10.42       17.13     31.59 o 
  -9   2  12        3.57       15.55     14.96 o 
  -8   2  12        5.69        6.07     11.40 o 
  -7   2  12        4.38       -7.83     12.22 o 
  -6   2  12        0.61       -9.78     14.79 o 
  -5   2  12        2.41      -16.24     16.24 o 
  -4   2  12       24.09       24.78     13.71 o 
  -3   2  12      600.04      678.06     23.46 o 
  -2   2  12      221.89      255.85     36.59 o 
  -1   2  12      623.04      678.02     31.77 o 
   0   2  12      145.38      151.02     19.75 o 
   1   2  12      222.36      207.12     26.47 o 
   2   2  12        2.22       15.35      9.84 o 
   3   2  12       26.20       16.24     12.68 o 
   4   2  12     1553.73     1702.36     73.23 o 
   5   2  12      104.62       76.70     14.92 o 
   6   2  12       43.84       31.76     21.43 o 
   7   2  12      423.11      427.36     78.50 o 
   8   2  12      211.87      275.21     39.80 o 
   9   2  12       22.72       30.48     12.36 o 
  10   2  12       59.83       47.31     17.84 o 
  11   2  12       16.95       16.33     23.13 o 
  12   2  12        3.16        9.75     16.93 o 
 -10   3  12       34.85       -1.33     13.87 o 
  -9   3  12       13.87       32.34     31.59 o 
  -8   3  12       96.67      107.47     39.94 o 
  -7   3  12        1.59        7.88      9.40 o 
  -6   3  12      144.23      137.88     20.89 o 
  -5   3  12        1.85        9.32     15.24 o 
  -4   3  12       44.24       28.95     12.07 o 
  -3   3  12     1258.27     1259.11     56.32 o 
  -2   3  12     1623.87     1692.81     65.76 o 
  -1   3  12        7.67      -12.86     22.76 o 
   0   3  12      182.74      195.54     28.00 o 
   1   3  12       14.82       23.49     15.38 o 
   2   3  12      137.59       98.73     15.90 o 
   3   3  12      178.66      138.74     32.24 o 
   4   3  12        0.63        6.88     15.11 o 
   5   3  12      469.70      487.37     80.55 o 
   6   3  12      133.86      116.58     27.78 o 
   7   3  12     1273.56     1274.23     76.74 o 
   8   3  12       43.71       56.57     20.15 o 
   9   3  12       48.58       66.41     28.53 o 
  10   3  12       46.79       29.78     14.94 o 
  11   3  12        2.77        5.50     18.14 o 
  12   3  12        1.08      -12.07     32.63 o 
 -10   4  12       94.98       85.75     43.44 o 
  -9   4  12      126.68       72.77     38.06 o 
  -8   4  12      135.52      157.73     45.76 o 
  -7   4  12        6.97       52.67     16.88 o 
  -6   4  12        8.90       40.10     17.13 o 
  -5   4  12      312.15      351.63     26.52 o 
  -4   4  12     1015.46      991.26     60.38 o 
  -3   4  12        7.76       19.80     29.87 o 
  -2   4  12     1050.22     1148.55     61.29 o 
  -1   4  12      388.25      395.92     54.21 o 
   0   4  12     1099.95     1117.69     60.18 o 
   1   4  12       16.95       28.10     16.19 o 
   2   4  12       78.14       76.49     23.59 o 
   3   4  12      137.97      135.01     29.72 o 
   4   4  12        9.46       34.25     20.83 o 
   5   4  12      230.16      239.57     47.08 o 
   6   4  12        3.53       28.56     18.59 o 
   7   4  12      104.89       84.98     23.92 o 
   8   4  12        2.13       31.42     23.36 o 
   9   4  12      158.29      156.39     34.63 o 
  10   4  12       22.12       34.72     16.02 o 
  11   4  12        3.76       32.28     13.00 o 
  12   4  12        2.43       18.55     15.27 o 
  -8   5  12      381.88      315.30     86.39 o 
  -7   5  12      258.33      189.47     57.56 o 
  -6   5  12      503.82      644.68     57.76 o 
  -5   5  12       99.86       68.16     55.81 o 
  -4   5  12       76.17       78.11     15.69 o 
  -3   5  12      105.58      106.35     23.67 o 
  -2   5  12      136.21      148.85     24.67 o 
  -1   5  12      625.69      627.50     86.07 o 
   0   5  12       46.53       65.84     22.85 o 
   1   5  12      153.29      132.21     39.17 o 
   2   5  12        7.77       10.60     23.77 o 
   3   5  12      147.41      121.96     30.71 o 
   4   5  12      159.45      160.17     58.89 o 
   5   5  12      354.12      413.32     69.15 o 
   6   5  12      953.65      952.88     83.82 o 
   7   5  12        1.48        8.79     23.92 o 
   8   5  12      815.05      923.36     49.76 o 
   9   5  12       41.53       41.10     20.38 o 
  10   5  12       97.76      118.18     26.51 o 
  11   5  12       31.56       22.84     33.25 o 
  12   5  12        4.03        3.87     15.19 o 
  -9   6  12       88.99       21.38     36.04 o 
  -8   6  12        1.27       21.92     35.84 o 
  -7   6  12       77.06       51.34     29.37 o 
  -6   6  12        2.12       22.81     26.76 o 
  -5   6  12       68.43       52.45     39.30 o 
  -4   6  12        0.22       30.21     16.44 o 
  -3   6  12      131.87      123.90     21.50 o 
  -2   6  12      122.61       92.79     27.84 o 
  -1   6  12      544.82      491.06     89.03 o 
   0   6  12      463.63      486.01     76.37 o 
   1   6  12      475.55      444.20     65.67 o 
   2   6  12       64.42       75.86     44.53 o 
   3   6  12      206.97      177.87     38.25 o 
   4   6  12       18.10       39.07     22.48 o 
   5   6  12      139.68      142.70     25.82 o 
   6   6  12      659.27      634.80     88.47 o 
   7   6  12      144.93      158.60     27.74 o 
   8   6  12      402.09      424.07     59.75 o 
   9   6  12       47.31       36.75     25.38 o 
  10   6  12       68.82       45.94     30.41 o 
  11   6  12       33.02       35.18     14.49 o 
  12   6  12        3.14        2.67     12.57 o 
  -8   7  12       67.70       75.68     24.78 o 
  -7   7  12        9.85       -1.63     33.72 o 
  -6   7  12       25.82       56.23     30.61 o 
  -5   7  12        1.93      -13.58     35.00 o 
  -4   7  12      196.92      128.36     67.02 o 
  -3   7  12     1010.83     1222.71    145.34 o 
  -2   7  12       40.60       22.26     45.27 o 
  -1   7  12      318.58      334.38     52.73 o 
   0   7  12      544.97      462.62     72.91 o 
   1   7  12      775.54      777.98    105.88 o 
   2   7  12      610.41      655.56     48.69 o 
   3   7  12        9.42       21.36     21.50 o 
   4   7  12       40.58       30.24     18.52 o 
   5   7  12       16.51       19.65     14.82 o 
   6   7  12      190.27      168.74     34.73 o 
   7   7  12        4.38      -12.26     25.89 o 
   8   7  12      145.94      132.93     50.80 o 
   9   7  12      314.46      277.63     56.51 o 
  10   7  12        0.21       -1.35     17.06 o 
  11   7  12       88.83       78.35     16.94 o 
  -8   8  12       64.50       86.89     46.95 o 
  -7   8  12      157.68      125.34     34.41 o 
  -6   8  12        4.44       46.06     27.74 o 
  -5   8  12       21.62       11.70     24.73 o 
  -4   8  12       36.92       41.56     16.46 o 
  -3   8  12       21.28       24.36     16.31 o 
  -2   8  12      785.46      576.38     84.93 o 
  -1   8  12      236.18      224.58     39.52 o 
   0   8  12       48.73       25.87     16.28 o 
   1   8  12        3.01       17.70     13.81 o 
   2   8  12      293.58      280.98     41.78 o 
   3   8  12       92.77       61.55     23.16 o 
   4   8  12      340.08      272.72     42.43 o 
   5   8  12      242.05      200.60     79.23 o 
   6   8  12        0.81        5.17     15.64 o 
   7   8  12      249.06      248.23     45.50 o 
   8   8  12      174.06      215.77     48.48 o 
   9   8  12      145.63      162.73     27.29 o 
  10   8  12       72.43       82.26     11.12 o 
  11   8  12      123.58      113.52     20.68 o 
  -7   9  12       50.02       47.54     37.91 o 
  -6   9  12        0.16       43.69     41.76 o 
  -5   9  12       16.32       31.10     21.38 o 
  -4   9  12        2.54      -16.09     38.90 o 
  -3   9  12       65.40       53.48     17.13 o 
  -2   9  12       13.33       20.36     26.58 o 
  -1   9  12       21.27       45.57     21.38 o 
   0   9  12      218.03      240.17     56.53 o 
   1   9  12      452.31      464.77     75.40 o 
   2   9  12       23.51       47.76     17.18 o 
   3   9  12       58.65       50.11     25.97 o 
   4   9  12        0.30       25.22     23.00 o 
   5   9  12      386.56      322.59     43.75 o 
   6   9  12        0.08       20.54     12.96 o 
   7   9  12       25.72       53.02     25.03 o 
   8   9  12       77.25       62.30     25.18 o 
   9   9  12        3.88       -3.31     21.25 o 
  10   9  12      268.80      213.90     59.54 o 
  -5  10  12       12.63       22.51     28.44 o 
  -4  10  12       12.10        1.53     22.17 o 
  -3  10  12      109.86       89.35     41.42 o 
  -2  10  12        5.37       -0.69     38.19 o 
  -1  10  12        6.95       12.39     18.35 o 
   0  10  12       23.77       23.64     28.04 o 
   1  10  12      342.81      337.97     57.95 o 
   2  10  12       71.41       87.19     30.55 o 
   3  10  12      417.17      418.92     67.58 o 
   4  10  12        9.60       17.96     27.92 o 
   5  10  12       81.48       50.91     24.21 o 
   6  10  12        0.40        6.31     11.77 o 
   7  10  12        5.98       36.75     13.42 o 
   8  10  12       46.23       23.58     16.40 o 
   9  10  12       81.12       70.40     22.67 o 
  -4  11  12        6.88       33.87     27.05 o 
  -3  11  12        0.28        5.73     27.40 o 
  -2  11  12       11.95       56.72     20.64 o 
  -1  11  12       32.35       42.85     16.32 o 
   0  11  12       73.92       43.24     19.98 o 
   1  11  12        2.44       18.97     20.12 o 
   2  11  12       24.96       34.51     14.50 o 
   3  11  12        2.27       27.38     15.64 o 
   4  11  12       32.00       39.42     19.34 o 
   5  11  12       38.31       40.74     16.11 o 
   6  11  12       30.75       53.04     23.59 o 
   7  11  12        9.64       49.26     16.51 o 
   8  11  12       54.92       77.21     30.56 o 
  -2  12  12       31.50       51.14     18.66 o 
  -1  12  12        3.58       29.34     16.49 o 
   0  12  12        9.12       33.48     15.10 o 
   1  12  12      131.64      194.67     63.16 o 
   2  12  12      270.82      302.21     83.77 o 
   3  12  12      128.46      135.82     28.99 o 
   4  12  12       38.48       66.13     16.02 o 
   5  12  12        0.60      -17.07     17.07 o 
   6  12  12       11.32        7.34     15.32 o 
   1  13  12       17.07       18.26     14.18 o 
   2  13  12      370.13      333.90     69.45 o 
   3  13  12      231.55      210.87     34.91 o 
  -3 -11  13       89.37      100.26     35.99 o 
  -2 -11  13       39.24       52.38     29.22 o 
  -1 -11  13        4.28       23.55     35.74 o 
   0 -11  13      179.13      206.15     48.63 o 
   1 -11  13       30.25       91.43     38.80 o 
   2 -11  13       11.26        5.73     15.45 o 
   3 -11  13        3.60       -4.49     23.35 o 
  -5 -10  13       75.52       70.52     21.43 o 
  -4 -10  13       53.22       48.02     37.02 o 
  -3 -10  13       22.93       58.21     22.72 o 
  -2 -10  13       73.14      110.98    109.64 o 
  -1 -10  13       47.26       68.92     32.98 o 
   0 -10  13       77.00       74.69     49.22 o 
   1 -10  13      204.73      205.46     40.09 o 
   2 -10  13       91.07      127.46     28.83 o 
   3 -10  13       57.86       53.96     17.52 o 
   4 -10  13       61.04       53.87     16.33 o 
   5 -10  13        0.48      -21.38     26.66 o 
  -6  -9  13        2.90       65.51     71.63 o 
  -5  -9  13        6.58       53.78     11.42 o 
  -4  -9  13       48.68       38.10     25.87 o 
  -3  -9  13        1.09        7.95     18.64 o 
  -2  -9  13      101.81      102.06     22.56 o 
  -1  -9  13        5.07      -12.49     33.57 o 
   0  -9  13       59.16       54.30     47.69 o 
   1  -9  13      129.78       90.88     21.52 o 
   2  -9  13       52.67       36.33     15.52 o 
   3  -9  13        0.37       49.14     17.54 o 
   4  -9  13        2.28       37.32     23.55 o 
   5  -9  13       22.34       -8.41     14.69 o 
   6  -9  13       84.98      108.36     27.40 o 
   7  -9  13       22.59       30.11     27.84 o 
  -7  -8  13        8.81       38.58     23.00 o 
  -6  -8  13       32.06       60.41     27.57 o 
  -5  -8  13       16.51       40.76     20.66 o 
  -4  -8  13       13.47       43.54     15.60 o 
  -3  -8  13        2.78       -0.25     29.52 o 
  -2  -8  13        2.47       25.17     19.24 o 
  -1  -8  13      100.41       84.07     24.78 o 
   0  -8  13        1.03        3.31     35.25 o 
   1  -8  13       31.89       22.71     16.83 o 
   2  -8  13      108.67       93.89     15.98 o 
   3  -8  13        7.06       25.67     18.93 o 
   4  -8  13        5.62       50.97     27.67 o 
   5  -8  13      111.09      146.45     31.63 o 
   6  -8  13       22.69      -11.60     28.53 o 
   7  -8  13       26.54       32.63     36.19 o 
   8  -8  13        9.42      -29.67     31.30 o 
  -8  -7  13       98.70       77.73     30.66 o 
  -7  -7  13      109.61      153.47     27.37 o 
  -6  -7  13        3.67       19.87     26.76 o 
  -5  -7  13        2.26       38.75     17.05 o 
  -4  -7  13       10.20       30.90     18.31 o 
  -3  -7  13       49.86       57.15     25.87 o 
  -2  -7  13        9.11       22.77     40.21 o 
  -1  -7  13       45.90       29.79     23.13 o 
   0  -7  13        9.39       40.78      9.46 o 
   1  -7  13      142.79      168.78     43.34 o 
   2  -7  13      124.19      144.05     31.40 o 
   3  -7  13      323.89      375.52     31.66 o 
   4  -7  13       48.22       44.70     21.38 o 
   5  -7  13      138.35      108.64     32.31 o 
   6  -7  13        7.75       23.58     23.13 o 
   7  -7  13       49.35      -15.01     31.89 o 
   8  -7  13        1.09       85.16     32.73 o 
   9  -7  13       50.52       80.37     38.90 o 
  -9  -6  13       67.21       64.26     22.45 o 
  -8  -6  13       65.44       54.72     28.46 o 
  -7  -6  13      144.40      185.92     48.27 o 
  -6  -6  13      178.18      190.74     35.34 o 
  -5  -6  13       61.71       69.98     27.50 o 
  -4  -6  13        1.68       23.07     39.39 o 
  -3  -6  13      190.58      195.64     34.88 o 
  -2  -6  13        2.60       13.41     16.43 o 
  -1  -6  13       64.69       57.52     14.18 o 
   0  -6  13      117.38      106.40     15.09 o 
   1  -6  13      167.17      158.70     23.31 o 
   2  -6  13       86.09      140.15     41.27 o 
   3  -6  13       55.65      100.46     23.55 o 
   4  -6  13      198.38      262.01     47.80 o 
   5  -6  13       95.17       90.67     17.25 o 
   6  -6  13       29.27       12.14     33.05 o 
   7  -6  13       98.11      102.81     23.52 o 
   8  -6  13       17.80       66.00     26.76 o 
   9  -6  13       18.99       20.44     26.95 o 
  10  -6  13      118.01      111.27     35.59 o 
  -9  -5  13      114.31       73.96     19.72 o 
  -8  -5  13       43.74       63.22     17.60 o 
  -7  -5  13       75.80       63.07     24.62 o 
  -6  -5  13      170.62      178.78     25.32 o 
  -5  -5  13       28.28       35.64     14.80 o 
  -4  -5  13        2.65       23.31     10.47 o 
  -3  -5  13       48.79      106.14     39.15 o 
  -2  -5  13        0.65       20.72     10.91 o 
  -1  -5  13       22.62       15.75     10.59 o 
   0  -5  13      130.86       97.94     16.08 o 
   1  -5  13      551.39      548.68     64.55 o 
   2  -5  13      709.48      785.79     49.56 o 
   3  -5  13      351.70      397.90     54.20 o 
   4  -5  13      118.43      117.28     41.20 o 
   5  -5  13      106.58      121.88     18.33 o 
   6  -5  13       17.84       26.05     38.01 o 
   7  -5  13       12.72       24.68     26.13 o 
   8  -5  13        2.41       25.97     41.12 o 
   9  -5  13        7.20       86.98     45.02 o 
  10  -5  13        0.84       -3.06     31.84 o 
 -10  -4  13      140.35      122.08     40.13 o 
  -9  -4  13      112.10      117.82     21.29 o 
  -8  -4  13       52.33       47.08     14.03 o 
  -7  -4  13      218.47      248.73     41.31 o 
  -6  -4  13       61.35       66.68     25.27 o 
  -5  -4  13      137.22      173.01     31.99 o 
  -4  -4  13      135.54      159.34     29.45 o 
  -3  -4  13      143.43      107.01     18.28 o 
  -2  -4  13      228.93      196.45     27.87 o 
  -1  -4  13       21.80        7.65     13.96 o 
   0  -4  13        6.33       11.45      9.17 o 
   1  -4  13      141.62      111.57     28.27 o 
   2  -4  13      508.37      594.67     73.75 o 
   3  -4  13     1743.68     1900.40    118.90 o 
   4  -4  13      413.11      439.24     34.44 o 
   5  -4  13      931.33      979.13     41.58 o 
   6  -4  13      370.43      410.83     28.20 o 
   7  -4  13        7.43       -8.67     12.64 o 
   8  -4  13      119.42       89.88     50.28 o 
   9  -4  13       10.47       31.35     40.33 o 
  10  -4  13        0.08       33.32     36.48 o 
  11  -4  13      101.44       60.28     49.71 o 
 -10  -3  13       81.58       65.51     17.36 o 
  -9  -3  13      105.94       74.35     34.36 o 
  -8  -3  13      165.66      201.34     28.11 o 
  -7  -3  13       35.67       55.49     18.47 o 
  -6  -3  13      260.30      238.27     32.22 o 
  -5  -3  13      379.26      487.21    116.31 o 
  -4  -3  13       12.54        7.91     12.75 o 
  -3  -3  13      243.61      242.31     28.06 o 
  -2  -3  13       73.07       73.66     18.49 o 
  -1  -3  13      470.53      494.46     50.22 o 
   0  -3  13       11.41       19.21     14.39 o 
   1  -3  13       29.39       39.59     16.87 o 
   2  -3  13        0.29        4.67     11.91 o 
   3  -3  13       69.50       58.70     17.72 o 
   4  -3  13      209.27      182.43     66.13 o 
   5  -3  13      205.64      216.97     27.40 o 
   6  -3  13      517.02      538.52     51.88 o 
   7  -3  13      275.92      276.31     36.98 o 
   8  -3  13      117.69       79.57     62.70 o 
   9  -3  13        2.17       13.82     15.24 o 
  10  -3  13        5.73       50.01     33.91 o 
  11  -3  13       44.81       24.88     37.81 o 
 -10  -2  13        1.76        5.38     16.34 o 
  -9  -2  13      125.40      146.20     42.50 o 
  -8  -2  13        1.12        6.37     16.12 o 
  -7  -2  13        3.44        4.67     26.34 o 
  -6  -2  13      297.42      294.58     49.15 o 
  -5  -2  13      159.53      180.62     20.68 o 
  -4  -2  13      782.63      773.90     57.81 o 
  -3  -2  13      272.32      237.06     31.36 o 
  -2  -2  13       30.51       41.03     10.02 o 
  -1  -2  13      487.25      463.86     33.07 o 
   0  -2  13      388.50      456.70     35.21 o 
   1  -2  13       66.70       58.58     10.43 o 
   2  -2  13      139.98      137.99     28.14 o 
   3  -2  13      224.72      211.14     57.68 o 
   4  -2  13      132.33      115.19     25.21 o 
   5  -2  13       16.36       -4.52     25.35 o 
   6  -2  13      373.78      386.28     58.30 o 
   7  -2  13     1188.73     1088.85    102.07 o 
   8  -2  13        0.12       23.86     16.15 o 
   9  -2  13       29.34       15.03     13.93 o 
  10  -2  13        0.96       49.56     20.24 o 
  11  -2  13        0.07       -9.28     30.06 o 
  12  -2  13       27.10      101.55     46.55 o 
 -10  -1  13        4.04        6.66     11.80 o 
  -9  -1  13        1.67       12.50     13.74 o 
  -8  -1  13      254.98      228.53     42.55 o 
  -7  -1  13       89.56       62.67     23.63 o 
  -6  -1  13        6.26       13.39     11.32 o 
  -5  -1  13      653.28      722.86     55.15 o 
  -4  -1  13      296.57      290.21     60.88 o 
  -3  -1  13       57.86       60.46     21.25 o 
  -2  -1  13       18.79       14.50     13.31 o 
  -1  -1  13      464.12      460.31     29.88 o 
   0  -1  13        0.73       -3.95     17.07 o 
   1  -1  13        0.93       17.78     11.23 o 
   2  -1  13       23.64       21.17     12.78 o 
   3  -1  13       33.08       55.23     20.24 o 
   4  -1  13       68.51      149.40     28.62 o 
   5  -1  13      521.80      486.53     74.47 o 
   6  -1  13      340.89      385.20    104.77 o 
   7  -1  13       61.95       48.86     23.26 o 
   8  -1  13       79.08       63.34     32.66 o 
   9  -1  13        0.24       19.67     22.14 o 
  10  -1  13       20.04       35.68     17.93 o 
  11  -1  13       61.42       48.08     23.84 o 
  12  -1  13        4.75       19.25     25.52 o 
 -10   0  13        6.35       65.56     30.71 o 
  -9   0  13        0.99       39.10     16.83 o 
  -8   0  13        0.05       24.94     25.52 o 
  -7   0  13       25.33       30.23     13.57 o 
  -6   0  13      176.11      163.52     26.31 o 
  -5   0  13      175.03      171.27     21.66 o 
  -4   0  13      136.90      159.50     20.85 o 
  -3   0  13      951.66      987.32     59.93 o 
  -2   0  13      147.29      109.74     28.73 o 
  -1   0  13      686.34      726.41     53.23 o 
   0   0  13      109.10      116.59     16.59 o 
   1   0  13      244.81      243.67     36.36 o 
   2   0  13        5.68       25.51      9.56 o 
   3   0  13       47.66       48.08     12.04 o 
   4   0  13       53.07       30.86     21.27 o 
   5   0  13       94.09       80.42     20.04 o 
   6   0  13      213.34      213.11     24.06 o 
   7   0  13      137.44      160.05     36.46 o 
   8   0  13       33.72       23.41     14.71 o 
   9   0  13       41.60       75.23     49.93 o 
  10   0  13        3.48       15.65     11.84 o 
  11   0  13        4.04       30.66     18.61 o 
  12   0  13       75.34      103.32     33.03 o 
 -10   1  13        1.75       25.82     22.17 o 
  -9   1  13       27.37       45.86     47.49 o 
  -8   1  13       17.56       21.26      9.16 o 
  -7   1  13        2.97       15.56      9.49 o 
  -6   1  13       30.81       39.13     11.11 o 
  -5   1  13       22.04       42.84      9.09 o 
  -4   1  13      424.84      463.60     34.84 o 
  -3   1  13      320.30      334.29     38.65 o 
  -2   1  13        2.33       39.09     16.54 o 
  -1   1  13      252.60      254.35     27.95 o 
   0   1  13       12.45       44.92     14.45 o 
   1   1  13      216.72      209.78     26.56 o 
   2   1  13      188.33      217.90     24.42 o 
   3   1  13     1174.73     1157.44    133.70 o 
   4   1  13      421.39      451.02     74.07 o 
   5   1  13      236.97      365.79     88.02 o 
   6   1  13      482.91      469.64     74.30 o 
   7   1  13      470.84      428.75     72.49 o 
   8   1  13      191.91      209.99     29.17 o 
   9   1  13        2.57       -4.99     19.04 o 
  10   1  13        5.49       23.24     10.81 o 
  11   1  13       14.87       26.78     18.43 o 
  12   1  13        3.27        7.11     16.83 o 
  -8   2  13        6.19        9.23     15.11 o 
  -7   2  13      275.29      260.44     45.42 o 
  -6   2  13        5.85      -10.86     14.57 o 
  -5   2  13       29.20       41.55     14.22 o 
  -4   2  13      631.35      633.89     83.86 o 
  -3   2  13      302.43      306.54     55.81 o 
  -2   2  13      431.26      416.41     40.82 o 
  -1   2  13      380.85      404.25     52.47 o 
   0   2  13      291.84      317.12     35.47 o 
   1   2  13        0.25       10.04     24.68 o 
   2   2  13      202.49      167.62     20.21 o 
   3   2  13       87.39       60.33     18.08 o 
   4   2  13      104.96      103.54     23.34 o 
   5   2  13      271.75      306.14     43.06 o 
   6   2  13      430.36      394.98     81.33 o 
   7   2  13      524.47      468.28     78.11 o 
   8   2  13      523.12      435.98     78.41 o 
   9   2  13      201.40      191.10     32.50 o 
  10   2  13       75.43       55.24     23.32 o 
  11   2  13        3.86       31.02     25.47 o 
  12   2  13       19.90       26.31     30.85 o 
  -9   3  13       20.41       42.50     26.90 o 
  -8   3  13       10.49      -17.38     23.15 o 
  -7   3  13       14.76        0.49     24.09 o 
  -6   3  13       11.45        4.49     15.52 o 
  -5   3  13       13.96       29.71     21.82 o 
  -4   3  13       13.81        9.93     16.86 o 
  -3   3  13     1627.20     1929.73     98.62 o 
  -2   3  13     2461.62     2663.39    110.47 o 
  -1   3  13        0.85       23.27     44.18 o 
   0   3  13      789.64      868.98     45.95 o 
   1   3  13      175.74      171.69     23.80 o 
   2   3  13     1394.46     1424.65     59.19 o 
   3   3  13      666.40      944.46    158.57 o 
   4   3  13      123.47      120.61     33.36 o 
   5   3  13      608.82      630.85     85.39 o 
   6   3  13      105.42       85.79     26.96 o 
   7   3  13      102.48      163.75     44.78 o 
   8   3  13      576.52      527.93     48.61 o 
   9   3  13      189.37      143.47     51.51 o 
  10   3  13        1.30       30.96     11.72 o 
  11   3  13        8.43       12.77     13.59 o 
  12   3  13       16.55       34.17     11.06 o 
  -9   4  13      154.98      120.70     66.00 o 
  -8   4  13       81.26      103.77     37.42 o 
  -7   4  13      103.56      121.59     30.26 o 
  -6   4  13      107.84      120.84     36.89 o 
  -5   4  13      323.29      297.76     46.06 o 
  -4   4  13      188.45      148.09     33.45 o 
  -3   4  13      107.47      126.32     24.71 o 
  -2   4  13       16.73       39.18     15.88 o 
  -1   4  13      931.72      830.56    134.40 o 
   0   4  13       18.77       45.75     37.35 o 
   1   4  13      461.29      419.78     60.57 o 
   2   4  13       22.65       40.56     13.26 o 
   3   4  13       64.16       70.64     45.89 o 
   4   4  13      128.89      105.21     36.26 o 
   5   4  13        7.11       -8.11     13.44 o 
   6   4  13        8.46       14.95     26.58 o 
   7   4  13      627.17      594.47     37.86 o 
   8   4  13      350.88      381.82     86.89 o 
   9   4  13      108.34       99.35     27.13 o 
  10   4  13       90.82       69.26     19.67 o 
  11   4  13       51.00       44.90     11.85 o 
  12   4  13        3.35       14.12     16.09 o 
  -9   5  13       23.18       15.85     19.06 o 
  -8   5  13        8.23       -0.25     24.63 o 
  -7   5  13        4.83       -5.58     30.26 o 
  -6   5  13      166.60      182.90     36.38 o 
  -5   5  13       84.35       76.97     23.87 o 
  -4   5  13        0.34       10.53     15.63 o 
  -3   5  13       87.29       59.00     12.05 o 
  -2   5  13       33.47       34.23     39.07 o 
  -1   5  13      120.89      162.15     28.81 o 
   0   5  13      383.02      346.93     56.38 o 
   1   5  13     1117.00     1233.52     98.61 o 
   2   5  13     1020.88      895.41    151.06 o 
   4   5  13        2.92       19.47     22.44 o 
   5   5  13       32.91       34.17     11.79 o 
   6   5  13      132.57      138.41     26.06 o 
   7   5  13      397.20      434.04     69.49 o 
   8   5  13      236.72      228.70     36.78 o 
   9   5  13      274.14      256.39     45.52 o 
  10   5  13      162.09      180.64     36.37 o 
  11   5  13       60.65       77.68     17.79 o 
  12   5  13        1.81       14.95     11.23 o 
  -8   6  13       22.09       55.34     23.20 o 
  -7   6  13        4.02       55.24     23.00 o 
  -6   6  13      191.72      274.08     57.66 o 
  -5   6  13      544.28      517.29     82.77 o 
  -4   6  13        3.44       23.42     19.59 o 
  -3   6  13        0.42      -18.74     18.74 o 
  -2   6  13      170.46      145.97     27.66 o 
  -1   6  13       15.19       46.10     16.52 o 
   0   6  13      111.07      125.39     22.20 o 
   1   6  13      216.71      193.62     35.76 o 
   2   6  13      252.32      259.81     61.71 o 
   3   6  13     1320.03     1297.87     71.32 o 
   4   6  13       82.93       66.94     17.46 o 
   5   6  13       19.78       47.51     15.48 o 
   6   6  13       31.19       65.32     37.54 o 
   7   6  13       17.60        9.89     18.90 o 
   8   6  13        3.52       18.31     17.29 o 
   9   6  13       39.00       22.51     16.54 o 
  10   6  13      316.13      307.40     58.06 o 
  11   6  13       25.62       28.64     15.32 o 
  -8   7  13      370.98      315.01    129.19 o 
  -7   7  13      219.10      238.05     59.59 o 
  -6   7  13       74.97       41.42     35.00 o 
  -5   7  13      153.22      181.52     69.41 o 
  -4   7  13      198.97      150.15     25.51 o 
  -3   7  13      245.18      196.95     35.40 o 
  -2   7  13       27.45       28.37     15.01 o 
  -1   7  13       29.95       15.74     14.13 o 
   0   7  13       35.85       52.55     17.10 o 
   1   7  13      174.71      139.75     63.49 o 
   2   7  13      148.65      107.92     25.08 o 
   3   7  13      270.69      293.44     48.22 o 
   4   7  13       10.26       20.57     22.10 o 
   5   7  13        2.90       32.73     21.50 o 
   6   7  13       87.13      112.69     20.59 o 
   7   7  13      101.38      101.83     23.80 o 
   8   7  13        0.41       15.93     11.26 o 
   9   7  13      114.13      111.99     47.44 o 
  10   7  13       46.98       48.35     18.96 o 
  11   7  13      197.20      168.85     34.05 o 
  -7   8  13      116.44       96.71     35.54 o 
  -6   8  13      107.91       87.82     38.36 o 
  -5   8  13        7.66       36.28     26.16 o 
  -4   8  13       21.82       49.17     30.95 o 
  -3   8  13       17.87       21.15     15.43 o 
  -2   8  13       53.54       26.70     17.53 o 
  -1   8  13       20.73       -4.93     35.72 o 
   0   8  13       42.34       34.71     16.87 o 
   1   8  13        9.12       28.89     16.54 o 
   2   8  13      529.18      401.12     62.59 o 
   3   8  13       54.79       76.41     21.25 o 
   4   8  13      217.15      188.51     36.04 o 
   5   8  13      198.85      187.35     30.78 o 
   6   8  13        0.08      -17.24     19.42 o 
   7   8  13       36.80       35.44     15.27 o 
   8   8  13       85.02       93.65     21.64 o 
   9   8  13       14.95       13.52     23.99 o 
  10   8  13       35.29       37.38     21.42 o 
  -6   9  13       82.05       57.36     24.83 o 
  -5   9  13       25.75       24.49     32.04 o 
  -4   9  13        1.59      -32.53     32.53 o 
  -3   9  13       28.31       27.80     40.95 o 
  -2   9  13       20.01       32.60     19.75 o 
  -1   9  13       76.54       35.02     21.86 o 
   0   9  13       21.83       14.76     20.54 o 
   1   9  13       27.36        4.94     31.17 o 
   2   9  13      215.03      202.44     26.71 o 
   3   9  13       67.35       52.95     18.74 o 
   4   9  13      362.06      314.67     62.41 o 
   5   9  13      162.48      186.48     40.33 o 
   6   9  13      100.19       94.30     23.26 o 
   7   9  13       58.50       61.12     20.85 o 
   8   9  13       84.27       57.24     19.65 o 
   9   9  13        0.10       24.59     14.27 o 
  10   9  13       23.60       18.12     16.27 o 
  -5  10  13       96.20      118.13     45.96 o 
  -4  10  13        2.70       62.05     35.35 o 
  -3  10  13        2.00      125.09     43.74 o 
  -2  10  13       47.38       50.34     16.12 o 
  -1  10  13       32.81       52.15     26.51 o 
   0  10  13        9.34       -3.64     17.03 o 
   1  10  13       68.57       79.58     24.48 o 
   2  10  13       30.43       35.89     15.94 o 
   3  10  13      105.49      108.77     19.43 o 
   4  10  13      242.47      217.05     28.88 o 
   5  10  13      151.37      131.76     34.93 o 
   6  10  13        6.49       19.96     27.62 o 
   7  10  13       33.18       34.90     16.46 o 
   8  10  13       56.35       91.75     19.50 o 
   9  10  13        1.89       38.80     23.38 o 
  -3  11  13        5.66       -0.39     31.25 o 
  -2  11  13        0.96       15.85     27.55 o 
  -1  11  13        0.14       50.02     15.14 o 
   0  11  13       12.08       30.74     29.35 o 
   1  11  13      163.73      181.71     77.70 o 
   2  11  13       25.61        6.17     17.35 o 
   3  11  13      128.57      164.80     34.59 o 
   4  11  13      158.69      151.38     29.20 o 
   5  11  13      351.95      369.89     48.53 o 
   6  11  13        5.44       24.82     16.05 o 
   7  11  13       14.56       49.29     21.20 o 
  -1  12  13       19.57       45.61     32.63 o 
   0  12  13        7.54        4.86     22.26 o 
   1  12  13       15.38       35.40     18.05 o 
   2  12  13       87.05       93.63     28.16 o 
   3  12  13       31.77       16.60     19.23 o 
   4  12  13      184.96      160.17     43.91 o 
   5  12  13       85.55       91.74     23.06 o 
  -4 -10  14       20.11       19.88     22.29 o 
  -3 -10  14       59.58       34.15     18.04 o 
  -2 -10  14        4.73       13.43     22.41 o 
  -1 -10  14        6.14       -0.10     26.26 o 
   0 -10  14       72.26       79.97     21.47 o 
   1 -10  14       44.48       30.21     26.21 o 
   2 -10  14        4.56        0.05     25.82 o 
   3 -10  14        6.54       10.96     22.31 o 
   4 -10  14       37.27       25.92     15.01 o 
  -5  -9  14       41.30       52.00     26.56 o 
  -4  -9  14        2.84       43.68     12.79 o 
  -3  -9  14       44.43       69.48     19.85 o 
  -2  -9  14        7.49       21.06     30.04 o 
  -1  -9  14       26.32       15.20     24.78 o 
   0  -9  14       44.67       -4.15     34.61 o 
   1  -9  14      277.10      278.03     61.76 o 
   2  -9  14      135.75      156.50     25.05 o 
   3  -9  14       89.87       99.42     53.71 o 
   4  -9  14        0.51       30.05     13.25 o 
   5  -9  14        6.88      -11.23     15.05 o 
   6  -9  14       11.11       36.88     27.55 o 
  -7  -8  14       34.77       48.71     29.37 o 
  -6  -8  14       58.78       90.52     24.60 o 
  -5  -8  14       27.59       35.14     18.83 o 
  -4  -8  14       27.98       13.79     22.96 o 
  -3  -8  14       17.66       45.68     17.65 o 
  -2  -8  14       38.90       62.88     27.78 o 
  -1  -8  14        0.09       24.94     28.39 o 
   0  -8  14        7.66       21.13     31.69 o 
   1  -8  14       40.11       63.91     26.24 o 
   2  -8  14      231.88      218.20     26.71 o 
   3  -8  14      282.03      279.10     51.46 o 
   4  -8  14      169.92      182.24     28.92 o 
   5  -8  14        6.69       39.88     17.48 o 
   6  -8  14       26.19       10.27     21.77 o 
   7  -8  14        1.49       57.41     25.67 o 
  -7  -7  14      105.70      116.71     22.31 o 
  -6  -7  14       90.27      131.57     32.61 o 
  -5  -7  14      126.90      136.38     34.80 o 
  -4  -7  14      365.76      326.05     66.34 o 
  -3  -7  14      157.61      162.36     27.83 o 
  -2  -7  14        0.07       15.17     24.36 o 
  -1  -7  14       38.13       85.55     20.21 o 
   0  -7  14       25.53       21.48     17.96 o 
   1  -7  14      116.38      118.18     21.34 o 
   2  -7  14       30.24       61.44     26.42 o 
   3  -7  14      119.22      120.90     24.68 o 
   4  -7  14       71.56       93.57     24.12 o 
   5  -7  14      134.74       70.86     35.10 o 
   6  -7  14        3.10       16.50     13.77 o 
   7  -7  14       20.56       12.64     33.72 o 
   8  -7  14        5.55       51.00     30.36 o 
  -8  -6  14        9.93       36.15     22.83 o 
  -7  -6  14        9.29       30.48     20.39 o 
  -6  -6  14        8.16       69.48     37.89 o 
  -5  -6  14       34.84       87.72     44.58 o 
  -4  -6  14      139.71      123.78     42.33 o 
  -3  -6  14        0.55        9.52     32.56 o 
  -2  -6  14      144.69      197.58     66.82 o 
  -1  -6  14       33.30       35.48      9.69 o 
   0  -6  14       80.86      114.35     15.72 o 
   1  -6  14        6.74       32.62     18.83 o 
   2  -6  14       97.25       99.11     43.20 o 
   3  -6  14       41.94       52.57     22.11 o 
   4  -6  14      550.86      567.94     78.71 o 
   5  -6  14       42.87       55.30     22.89 o 
   6  -6  14        4.28       17.31     15.16 o 
   7  -6  14        4.01        8.78     12.20 o 
   8  -6  14       62.85       52.62     17.97 o 
   9  -6  14       18.74      -13.67     34.51 o 
  -9  -5  14        8.84       25.40     38.80 o 
  -8  -5  14       12.81       19.82     28.34 o 
  -7  -5  14        0.64       45.80     23.05 o 
  -6  -5  14        2.74       17.98     10.54 o 
  -5  -5  14        0.30      -10.59     21.50 o 
  -4  -5  14       14.24        2.31     33.67 o 
  -3  -5  14      130.88      100.79     31.73 o 
  -2  -5  14      347.05      281.87     16.67 o 
  -1  -5  14       81.93       98.34     16.49 o 
   0  -5  14      143.56      144.56     24.64 o 
   1  -5  14       39.79       39.76     23.54 o 
   2  -5  14      180.96      180.01     34.49 o 
   3  -5  14       14.68       14.74     13.67 o 
   4  -5  14      199.66      197.25     32.86 o 
   5  -5  14      159.35      142.43     34.07 o 
   6  -5  14       51.14       62.03     25.47 o 
   7  -5  14       16.06       34.58     17.22 o 
   8  -5  14       32.21       30.56     23.50 o 
   9  -5  14        1.89       10.66     33.03 o 
  10  -5  14       27.81       49.91     32.29 o 
  -9  -4  14       16.73       36.41     13.79 o 
  -8  -4  14       13.28       57.64     17.02 o 
  -7  -4  14       23.69       34.98     12.14 o 
  -6  -4  14       86.21      126.98     33.30 o 
  -5  -4  14       85.27       90.40     35.76 o 
  -4  -4  14       60.13       84.05     20.90 o 
  -3  -4  14      238.17      252.83     17.38 o 
  -2  -4  14      223.47      186.94     36.42 o 
  -1  -4  14        2.46       26.04      8.67 o 
   0  -4  14       15.21       24.20     10.00 o 
   1  -4  14       21.23       43.62     13.20 o 
   2  -4  14        0.88       15.00     27.74 o 
   3  -4  14       19.70       37.56     16.27 o 
   4  -4  14        6.29       21.31     15.84 o 
   5  -4  14       34.86       42.48     21.29 o 
   6  -4  14        7.73      -13.72     20.81 o 
   7  -4  14       27.34       12.39     20.88 o 
   8  -4  14        0.67       -2.82     18.98 o 
   9  -4  14        4.44       18.56     26.31 o 
  10  -4  14       34.09       48.58     23.15 o 
  -9  -3  14       13.17       39.06     11.76 o 
  -8  -3  14       61.83       69.69     26.14 o 
  -7  -3  14        0.10       -0.76     27.79 o 
  -6  -3  14       35.50       43.53     15.76 o 
  -5  -3  14       29.28       63.92     38.80 o 
  -4  -3  14       56.44       55.01     13.69 o 
  -3  -3  14       44.67       33.92     13.40 o 
  -2  -3  14       23.99       22.96     23.82 o 
  -1  -3  14        6.71       17.35      9.87 o 
   0  -3  14      141.46      142.02     18.04 o 
   1  -3  14        0.18       29.04     17.69 o 
   2  -3  14      322.24      310.62     31.80 o 
   3  -3  14      319.40      300.40     50.65 o 
   4  -3  14        0.34        0.96     36.26 o 
   5  -3  14      240.69      225.26     41.31 o 
   6  -3  14      105.32      154.61     25.52 o 
   7  -3  14       29.68       22.31     47.07 o 
   8  -3  14       76.93      102.66     22.48 o 
   9  -3  14        1.53      -11.01     18.42 o 
  10  -3  14        1.51       31.50     18.81 o 
  -9  -2  14       72.78       68.36     16.75 o 
  -8  -2  14        0.89        6.74     20.31 o 
  -7  -2  14        2.59       27.42     39.07 o 
  -6  -2  14        0.85       -5.26     50.45 o 
  -5  -2  14       16.37        8.37     18.12 o 
  -4  -2  14      158.39      155.83     17.37 o 
  -3  -2  14      150.69      170.79     25.79 o 
  -2  -2  14      145.38      132.64     21.00 o 
  -1  -2  14       81.49       83.46     24.73 o 
   0  -2  14      128.09      170.02     17.58 o 
   1  -2  14       16.80       21.02     16.12 o 
   2  -2  14        5.03       11.48     14.91 o 
   3  -2  14      169.71      178.71     37.89 o 
   4  -2  14       90.96      112.92     28.89 o 
   5  -2  14      400.86      358.04     44.77 o 
   6  -2  14      480.66      512.26     37.02 o 
   7  -2  14      278.65      220.57     36.45 o 
   8  -2  14       23.67       27.45     16.43 o 
   9  -2  14       25.11       72.64     16.17 o 
  10  -2  14        7.51       28.88     19.75 o 
  11  -2  14       13.72       49.91     22.96 o 
 -10  -1  14       27.08       24.73     24.44 o 
  -9  -1  14        3.58       24.69     21.25 o 
  -8  -1  14        6.03       18.89     23.77 o 
  -7  -1  14       12.46       12.28     29.05 o 
  -6  -1  14       99.63       64.86     21.84 o 
  -5  -1  14      484.01      473.47     34.22 o 
  -4  -1  14        0.91       25.42     12.66 o 
  -3  -1  14      593.51      661.54     55.19 o 
  -2  -1  14      122.39      112.64     38.19 o 
  -1  -1  14      837.83      747.57     54.03 o 
   0  -1  14      135.80      144.20     22.39 o 
   1  -1  14      168.65      212.37     28.90 o 
   2  -1  14        0.11       25.81     10.52 o 
   3  -1  14      120.35      119.76     31.84 o 
   4  -1  14      286.52      230.22     28.09 o 
   5  -1  14      142.78      193.10     40.13 o 
   6  -1  14      368.55      278.09     41.92 o 
   7  -1  14        7.41       28.53     18.88 o 
   8  -1  14        5.92       20.09     31.72 o 
   9  -1  14        9.30       18.17      9.86 o 
  10  -1  14       14.02       17.91     21.55 o 
  11  -1  14       15.35        7.50     21.67 o 
 -10   0  14       64.49       42.36     22.26 o 
  -9   0  14        6.22       21.08     26.16 o 
  -8   0  14       24.24       29.42     16.39 o 
  -7   0  14       30.03       24.88     33.20 o 
  -6   0  14        2.79        0.00      8.71 o 
  -5   0  14      109.14      111.09     24.52 o 
  -4   0  14      219.16      182.26     25.05 o 
  -3   0  14        0.50       18.96     15.73 o 
  -2   0  14      332.76      413.41     43.74 o 
  -1   0  14      326.26      364.67     35.10 o 
   0   0  14      483.32      454.96     48.43 o 
   1   0  14       17.91       17.25     14.07 o 
   2   0  14      444.24      405.98     30.70 o 
   3   0  14     1369.70     1506.18     72.99 o 
   4   0  14       29.30       58.89     24.58 o 
   5   0  14      157.40      175.24     29.60 o 
   6   0  14      124.23      143.61     43.81 o 
   7   0  14      257.34      306.41     28.72 o 
   8   0  14        0.27       28.96     18.02 o 
   9   0  14       19.49       28.50     41.39 o 
  10   0  14        2.04       20.32     23.57 o 
  11   0  14       24.16       20.44     20.49 o
[truncated: 85,802 more chars]
